# Supplementary material for: Non-coding RNA dysregulation in the amygdala region of schizophrenia patients contributes to the pathogenesis of the disease
Source: Transl Psychiatry. 2018 Feb 2;8:44. doi: 10.1038/s41398-017-0030-5 (PMC5804029; doi:10.1038/s41398-017-0030-5)
Supplement: Supplementary file 2 — Alignment Statistic [file 41398_2017_30_MOESM2_ESM.xlsx]

## Sheet: GSNAP_alignment_stat
ID	Group	RNA-seq orginal reads	filtered aligned reads	%filtered aligned reads	Small RNA-seq original reads	trimmed aligned reads	%trimmed aligned reads
10449	Schizo	214008782	199420754	0.931834	13935188	9229432	0.662311
10450	Schizo	100588742	84524532	0.840298
10455	Control	114450172	110126508	0.962222	13508445	10924648	0.808727
10456	Control	100101438	89417732	0.893271	15409249	12467371	0.809084
10457	Schizo	65819264	64130480	0.974342	13972159	11700005	0.83738
10458	Control	140556746	125698588	0.894291
10459	Control	103612214	94033126	0.907549	12612004	8935618	0.708501
10460	Schizo	130278192	111498114	0.855846	13436912	10545393	0.784808
10462	Schizo	105116184	89197294	0.848559	17759348	14294227	0.804885
10464	Control	150336780	140317438	0.933354
10465	Control	71740112	69710272	0.971706
10466	Schizo	118270490	112993426	0.955381
10467	Schizo	158447640	123350654	0.778495
10468	Control	139624806	131466918	0.941573	12962442	10869021	0.838501
10471	Control	108935736	100785912	0.925187	13977313	11444564	0.818796
10472	Schizo	82271820	63327462	0.769735	8183877	6158853	0.752559
10473	Schizo	34525030	33678230	0.975473	4703959	3033467	0.644875
10474	Control	119032508	111140934	0.933702	11340205	7766583	0.684871
10475	Schizo	163540628	146042924	0.893007	12649725	8180438	0.646689
10476	Control	146434672	136195623	0.930078	13149712	7142978	0.543204
10477	Schizo	141057920	126682832	0.898091	72288120	57604973	0.79688
10478	Control	174361432	163339296	0.936786	14631566	8839871	0.604164
10479	Schizo	93961466	76653312	0.815795	31790393	22819958	0.717826
10481	Control	134591244	101637656	0.755158	7311007	4762655	0.651436
10484	Schizo	83730368	71662338	0.85587	27811230	21898765	0.787407
10485	Control	141549940	122187068	0.863208	25944999	20397552	0.786184
10486	Schizo	81919962	62802588	0.766634	55488922	44708389	0.805717
10487	Schizo	117316330	99542456	0.848496	29933981	25236067	0.843057
10488	Schizo	88389632	74522536	0.843114	22062746	17303800	0.784299
10491	Control	145153064	132326146	0.911632	20221164	16264705	0.804341
10492	Control	166236874	147523135	0.887427	15940498	11900040	0.746529
10494	Control	111932662	105472396	0.942284	30318516	25093181	0.827652
10496	Control	140843540	134262690	0.953275	25167206	19368493	0.769593
10654	Schizo	112633932	105497814	0.936643
10655	Schizo	103502344	93577484	0.90411
10656	Control	95709802	85980960	0.898351
10657	Control	91097982	83568524	0.917348
10658	Schizo	86327374	78053456	0.904156
10659	Schizo	88844830	78934666	0.888455
10660	Control	69916628	55616794	0.795473
10673	Schizo	100979220	89350134	0.884837
10675	Control	94878450	81261220	0.856477
10676	Control	226125552	209825860	0.927918
10677	Control	87696698	76482884	0.87213
10683	Schizo	96438466	83463070	0.865454
10684	Control	103089418	92227966	0.89464
