# Supplementary material for: Non-coding RNA dysregulation in the amygdala region of schizophrenia patients contributes to the pathogenesis of the disease
Source: Transl Psychiatry. 2018 Feb 2;8:44. doi: 10.1038/s41398-017-0030-5 (PMC5804029; doi:10.1038/s41398-017-0030-5)
Supplement: Supplementary file 3 — Differentially expressed lncRNAs [file 41398_2017_30_MOESM3_ESM.xlsx]

## Sheet: Sheet1
lincRNA	locus	FPKM_SCZ	FPKM_control	p_value
RP11-217L21.1	chr11:131416555-131443494	0.382382	3.36055	5e-05
RP11-84A19.3	chr1:32254730-32256923	3.86088	1.33329	5e-05
SNORA76	chr17:62223329-62223836	321.005	136.336	5e-05
MIR24-2	chr19:13945329-13947173	15.9104	7.34458	5e-05
CTD-2369P2.8	chr19:10396476-10399695	20.9963	5.21547	5e-05
AC011558.5	chr19:1038725-1039063	57.8235	21.4949	0.0001
LINC00293	chr8:47733858-47765929	113.461	49.1794	0.00025
AC009014.3	chr5:135527155-135528822	23.0262	62.8494	0.00025
CTD-2540F13.2	chr19:39228923-39230503	3.1518	1.28013	0.0003
RP11-415D17.3	chr6:76066929-76096096	1.22586	4.73321	0.00035
RP11-254F7.3	chr2:10194547-10194993	51.7637	26.2293	0.00035
SNHG5	chr6:86370709-86388451	2533.5	1015.62	0.0005
AC137932.5	chr16:89363915-89364724	9.76698	3.67399	0.00055
CYP1B1-AS1	chr2:38302790-38408997	3.7751	7.66673	0.00065
RP11-417L19.2	chr12:132341964-132348596	3.32887	1.55969	0.001
RP11-363E7.4	chr9:19453206-19455171	29.8733	15.6787	0.0011
RP11-433J8.1	chr14:97059069-97062099	11.705	19.8439	0.0012
RP11-688I9.4	chr11:126790083-126810555	7.08796	4.24836	0.00135
P4HA2-AS1	chr5:131520568-131528501	14.642	6.54821	0.00145
RP11-326C3.11	chr11:318639-325631	126.246	66.3024	0.0015
RP11-284N8.3	chr1:111196181-111199662	19.0023	31.1804	0.0015
RMRP	chr9:35657747-35658015	180.207	76.3845	0.0015
RP13-20L14.1	chr17:80338985-80340566	11.9107	4.82451	0.00175
AC017104.6	chr2:232253686-232259702	11.8653	3.7494	0.00185
RP11-407G23.4	chr16:57281261-57282404	10.1004	4.49515	0.00185
RP6-24A23.7	chrX:107963178-107968174	2.63504	4.70127	0.00185
FAM87A	chr8:325930-333174	1.75293	4.22645	0.00195
XXbac-BPGBPG55C20.1	chr6:58182168-58182746	42.5542	24.4612	0.00205
RP11-46F15.2	chr1:3539753-3541307	33.5656	18.559	0.00215
RP11-67M1.1	chr4:90757558-90763129	7.70513	14.6011	0.00215
RP11-414J4.2	chr15:75108563-75124136	37.5345	74.0411	0.00225
RP11-867G23.13	chr11:66080323-66086708	6.2755	3.51635	0.0023
RP11-25K21.6	chr1:161482965-161574889	10.9818	2.5097	0.0023
AC140542.2	chr16:47758478-47942342	6.0689	20.2891	0.00235
RP11-64K12.10	chr15:40666598-40668192	9.84178	21.3553	0.0024
RP1-79C4.4	chr1:170636521-170638566	4.38778	1.87445	0.00245
RHPN1-AS1	chr8:144448800-144450718	2.36754	5.03373	0.00255
RP4-684O24.5	chr20:1927891-1988163	2.65352	4.74758	0.0026
CTD-2521M24.5	chr19:17502237-17503093	4.98403	0.560981	0.0026
RP11-806H10.4	chr17:76356533-76369992	3.37026	0.611163	0.00265
RP11-277A4.4	chr1:32517891-32539075	2.82277	1.70581	0.0027
RP11-4N23.1	chr12:13679787-13700516	32.3083	50.6208	0.0027
AP001189.4	chr11:76368099-76374910	21.8084	11.8464	0.0028
AC005785.2	chr19:15489886-15492005	44.2882	27.0935	0.0029
MIR663A	chr20:26167555-26232162	5.61078	3.71965	0.003
RP11-510C10.4	chr1:75588202-75589612	4.83972	0.521337	0.003
RP11-162J8.3	chr6:149348835-149353709	25.6099	0.0413114	0.00305
BX255923.3	chr9:69174212-69179458	3.42375	1.37637	0.00325
RP11-322F10.2	chr1:220835812-220836458	28.5604	50.5148	0.00335
FAM225A	chr9:115875352-115882208	2.90376	1.63096	0.0034
CTD-2176I21.2	chr5:58142711-58159241	54.9584	85.2836	0.00355
MIR143HG	chr5:148786251-148808241	4.47617	2.05282	0.00355
RP11-317P15.5	chr1:182610950-182612442	62.3001	96.0285	0.0038
CTC-338M12.6	chr5:180622495-180630103	3.05008	1.32952	0.00395
AC011526.1	chr19:41960073-42006559	20.8805	9.03952	0.004
AC009499.1	chr2:33931952-34522820	2.37159	1.03956	0.00405
CTB-176F20.3	chr19:23506769-23511903	8.18175	4.83652	0.0041
RP11-177G23.2	chr6:80270848-80271319	10.7345	5.1956	0.00425
PSMD5-AS1	chr9:123587105-123616651	37.3906	58.4292	0.00475
AC007283.5	chr2:202031687-202032269	107.584	63.3553	0.0049
AC069363.1	chr17:34400225-34417480	1.33072	4.37869	0.00495
RP11-367H1.1	chr2:242521336-242522141	27.165	5.03961	0.00495
RP11-210M15.1	chr15:80726135-80737493	7.91906	3.20301	0.0052
RP1-269M15.3	chr20:41818861-41830011	9.78622	22.457	0.00525
RP11-861E21.1	chr18:12432895-12437634	1.44056	2.66053	0.0053
RP11-350G8.5	chr1:154374803-154379040	3.9637	1.14	0.0054
RP11-95O2.5	chr18:34823738-34827179	109.08	168.534	0.00545
RP11-50D9.3	chr4:128761352-128765195	28.7735	15.7439	0.00565
RP11-846F4.12	chr17:22023888-22024656	393.31	241.061	0.00585
RP3-508I15.21	chr22:39135007-39145046	3.47571	0.224777	0.0062
RP4-794H19.4	chr1:59486058-59510286	1.27811	3.47297	0.00635
RP3-406A7.7	chr6:136656851-136657225	201.865	102.763	0.00685
CMP21-97G8.2	chr21:35797805-35798315	10.6816	5.514	0.00695
RP11-157P1.4	chr20:60880487-60881381	15.6161	7.17721	0.007
RP11-190A12.8	chr1:159836743-159837475	53.1656	31.1692	0.00755
MEG9	chr14:101536247-101539274	34.0661	16.9394	0.00765
RP11-566K11.7	chr16:89972564-89984641	18.7245	13.091	0.00785
RP11-1100L3.8	chr12:52452242-52453287	215.652	118.375	0.0082
SEC62-AS1	chr3:169696323-169703503	8.35717	5.59003	0.00825
ZNF295-AS1	chr21:43429302-43445060	2.64614	0.998782	0.00855
GS1-114I9.1	chr7:30464287-30465028	33.1829	20.388	0.0087
RP11-510C10.2	chr1:75593514-75598743	3.51819	0.310168	0.00875
RP11-923I11.3	chr12:52203488-52204384	38.1479	62.1435	0.00915
AC005387.3	chr19:18642422-18643442	1538.11	1073.12	0.00915
RP11-762H8.4	chr15:78573291-78574532	1163.58	715.324	0.00915
RP11-483P21.2	chr16:83823571-83841439	15.3937	22.9947	0.0092
RP11-223I10.1	chr2:231916754-231917352	79.5265	46.5948	0.00935
CTB-31O20.3	chr19:1815247-1815872	317.912	204.839	0.0094
RP11-234O6.2	chr4:162300104-162309569	12.6285	18.7714	0.0095
RPPH1	chr14:20811206-20811844	205.928	112.161	0.0097
RP11-496H1.2	chr3:197372539-197372888	18.5358	9.55914	0.01055
RP11-1136J12.1	chr18:77013576-77014856	6.60971	1.44659	0.0106
RP11-130L8.2	chr2:20786007-20786446	16.2037	8.12887	0.01105
RP11-1060J15.4	chr12:27849320-27863703	5.41847	2.49622	0.01145
RP11-664I21.5	chr11:124753586-124757685	14.811	10.0499	0.0117
RP11-809C18.3	chr10:674577-677195	99.6266	62.5402	0.01185
RP11-458N5.1	chr2:25450723-25451090	208.167	127.141	0.0121
AC084018.1	chr12:122233172-122241812	172.356	106.747	0.0124
RP11-797D24.4	chr3:123002439-123002830	93.7558	148.476	0.0128
CTB-191K22.5	chr19:50813278-50813796	516.648	343.984	0.0129
RP4-671G15.2	chr1:113060420-113061063	20.8505	10.4991	0.01355
RP11-178L8.8	chr16:87360592-87361190	86.9996	53.0543	0.01385
RP11-707M3.3	chr8:66626568-66627013	11.2229	6.17409	0.0139
RP11-724N1.1	chr10:104674341-104675161	2.6918	1.41326	0.014
RP5-955M13.4	chr20:49615906-49626556	18.0755	34.5267	0.0144
AC016683.6	chr2:113969098-114034158	77.3344	114.92	0.0146
RP11-13P5.2	chr6:159586940-159591039	8.64588	2.07243	0.0146
RP11-109P14.9	chr1:38265391-38266551	98.8248	143.607	0.0148
ALDH1L1-AS1	chr3:125822482-125826912	18.0437	11.7003	0.0148
PCDH9-AS3	chr13:67551563-67559908	3.75509	2.44023	0.01485
CTB-107G13.1	chr7:103085653-103154454	2.2626	3.27969	0.01485
CTD-3128G10.6	chr19:6748303-6751478	8.84458	4.54733	0.01495
RP11-81K13.1	chr12:75414748-75438573	37.9819	81.0083	0.01535
RP11-800A3.4	chr11:72950019-72953380	4.67276	2.49763	0.0157
RP11-167N5.5	chr9:131766780-131767277	11.9565	6.33429	0.01625
RP1-224A6.9	chr1:22427105-22427853	3.21483	1.69446	0.0163
LINC01057	chr1:95104016-95285837	29.2093	15.5634	0.01635
RP11-68I3.2	chr17:27887564-28034108	17.6821	12.5261	0.01645
RP11-307C12.12	chr1:154934300-154935099	71.6326	44.6796	0.01645
CTD-3193O13.1	chr19:7983536-7984042	70.1171	44.6664	0.01675
XXbac-BPG252P9.9	chr6:30690881-30691654	508.426	701.222	0.01675
RP11-569A11.1	chr1:202573395-202574421	12.1541	6.67769	0.0168
AC007271.3	chr2:102789080-102798568	6.56465	3.57072	0.0168
TINCR	chr19:5558177-5568045	26.8589	39.1774	0.01685
AC010729.1	chr2:5836351-5848227	3.78884	5.41757	0.0169
MEG3	chr14:101245746-101327368	2878.74	1663.07	0.01715
RP11-661A12.7	chr8:144661805-144662840	185.9	128.364	0.01815
RP11-474G23.2	chr2:68406964-68407664	534.81	823.844	0.0186
CTD-2540B15.13	chr19:33698034-33698545	1055.66	766.918	0.0186
RP11-845C23.3	chr18:56065894-56067314	33.9417	53.7954	0.0187
RP11-597M12.1	chr17:12893465-12893927	146.164	220.632	0.01875
AC114803.3	chr2:220163723-220168852	14.4751	24.7476	0.01915
C1orf132	chr1:207974862-208042495	5.79006	2.95887	0.0193
U73166.2	chr3:50297734-50300790	3.93286	2.16379	0.01965
MIR296	chr20:57392186-57392780	4.10899	2.24559	0.0199
RP11-657O9.1	chr3:135074908-135158730	2.33999	6.01023	0.02055
RP11-5P18.5	chr1:16332654-16333166	86.99	49.6695	0.0212
BX470102.3	chr1:153506078-153507591	120.622	81.6217	0.022
RP4-791M13.5	chr1:144874944-144878163	2.04203	3.44672	0.022
RP13-516M14.1	chr17:80251591-80252786	57.4966	39.9659	0.0222
RP11-150O12.1	chr8:37278858-37411701	3.86217	8.42665	0.02265
RP6-24A23.3	chrX:107979240-107982133	2.44404	5.37233	0.0228
AC108142.1	chr4:182795590-183111535	2.64083	4.52414	0.02315
LINC00313	chr21:44881973-44899414	2.90654	1.7391	0.0234
RP11-286B14.1	chr1:95975671-96247898	95.0405	158.424	0.02345
RP11-417E7.1	chr6:169558186-169563019	1.27766	4.59803	0.0237
AC097468.7	chr2:219809350-219826625	26.3596	38.0481	0.02375
TAPSAR1	chr6:32811862-32814272	85.6112	53.2903	0.02405
CTD-2189E23.2	chr19:14365000-14404017	3.67269	1.43712	0.0244
AC068039.4	chr2:172629991-172632354	4.25696	2.30956	0.02465
ZMYND10-AS1	chr3:50378536-50383128	5.68146	3.32514	0.02495
RP13-1032I1.7	chr17:79668353-79670330	184.551	135.599	0.025
RP11-161H23.5	chr12:49658938-49667089	124.648	72.077	0.02525
AC004237.1	chr5:132024372-132057275	22.2711	30.1039	0.02545
RP11-122G18.8	chr1:161344551-161345130	28.0816	18.6212	0.0258
ZNF883	chr9:115759494-115774507	26.5999	38.1338	0.026
IL21R-AS1	chr16:27458989-27464714	6.87504	3.90319	0.02665
RP11-93B14.5	chr20:61294370-61298076	4.96108	2.09315	0.02705
BCYRN1	chr2:47419543-47572213	142.588	80.4112	0.0282
RP11-49C24.1	chr16:70610203-70611571	102.508	65.2426	0.0283
LINC00426	chr13:30914406-30951282	2.21148	3.51444	0.02845
RP13-270P17.1	chr18:3255433-3261848	19.3295	13.8012	0.02865
RP4-728D4.2	chr1:36035413-36043330	5.0889	3.36508	0.03
RP11-508N22.13	chr10:38438895-38439221	25.7255	14.4243	0.03
RP11-429A20.4	chr12:5132847-5134758	11.7	6.45683	0.03085
AC008440.5	chr19:54377879-54379303	142.683	199.273	0.031
AP003068.9	chr11:64878185-64879167	468.226	327.523	0.03125
RP11-96D1.11	chr16:68258615-68263048	50.8701	34.0858	0.0313
AC005540.3	chr2:191745522-191746785	13.855	23.9521	0.03145
AC010883.5	chr2:43456711-43460533	14.0957	9.94617	0.0315
RP11-463J10.3	chr14:52433720-52436518	621.22	878.951	0.0316
RP11-435O5.4	chr9:98276326-98276802	14.7773	8.34517	0.0321
SNHG1	chr11:62619459-62623386	221.904	314.94	0.03355
RP11-301G7.1	chr8:40377083-40377677	9.04477	5.12306	0.03365
RP11-888D10.4	chr18:9259385-9260388	4.75753	2.73706	0.03365
AP000438.2	chr11:62677017-62685833	11.6631	19.4604	0.0339
AC074212.6	chr19:46268042-46275762	52.8284	37.7517	0.03415
RP11-434C1.1	chr12:11694328-11743303	5.79845	3.49788	0.03435
CTD-2525I3.3	chr19:52725477-52734547	130.309	97.8665	0.03445
RP11-182J23.1	chr7:36359383-36360088	4.77967	2.78802	0.03485
RP11-145M9.4	chr3:179113876-179116979	94.0762	133.704	0.03505
RP11-613D13.4	chr11:43942608-44022707	2.51956	1.75769	0.0351
RP11-87G24.3	chr17:74946398-74965238	5.86443	2.00058	0.03555
SNHG7	chr9:139615817-139622636	348.57	205.49	0.0357
RP5-1039K5.17	chr22:38346971-38347785	6.4168	3.68215	0.03585
RP5-1029F21.3	chr17:406410-414587	8.71153	12.3117	0.03615
RP11-129K12.3	chr3:37027356-37028273	20.6205	14.0112	0.0363
RP11-572O17.1	chr4:1714547-1715349	10.2761	5.70015	0.0364
RP3-406P24.3	chr6:4018946-4021449	2.23811	4.29171	0.0365
RP11-475N22.4	chr3:128208054-128221191	5.15832	2.95004	0.0366
RP11-97O12.2	chr15:89128801-89148341	2.84443	4.88065	0.037
RP11-65J3.1	chr9:132094578-132121817	96.298	46.7082	0.03705
RP11-867G23.2	chr11:66035105-66035600	158.558	84.1369	0.0371
RP11-17L5.4	chr15:79484048-79576287	12.1107	22.7941	0.03735
RP11-489E7.4	chr8:29940273-29940983	85.2167	122.58	0.0376
RP11-74E22.5	chr17:2586598-2588382	461.276	617.572	0.0376
RP11-85O21.5	chr9:126793902-126794803	9.69765	5.72913	0.03785
RP11-554A11.5	chr11:68771861-68772568	14.5541	8.13746	0.038
RP11-713C5.1	chr18:70410990-70413196	79.0649	106.871	0.038
RP11-461A8.4	chr16:3700636-3701704	4.23918	2.45115	0.03805
RP11-434H6.7	chr3:128882448-128882783	154.615	102.917	0.03895
RP11-64K12.4	chr15:40661125-40661841	19.883	33.3255	0.03935
RP11-356K23.1	chr14:89816628-89831043	41.7468	12.2401	0.03965
FENDRR	chr16:86508134-86542705	9.68394	5.62674	0.03975
CTD-2184C24.2	chr14:60706838-60715483	2.66519	1.30142	0.0398
RP11-1391J7.1	chr11:856879-859795	14.1039	8.85842	0.04
RP11-473M20.16	chr16:3206736-3207484	13.6778	1.07911	0.04005
STXBP5-AS1	chr6:147163036-147525750	14.9537	22.7313	0.0402
RP4-738P15.1	chr20:25121424-25129894	2.25702	3.58845	0.0407
RP11-235E17.6	chr17:3558914-3561386	7.2064	4.71572	0.0407
USP30-AS1	chr12:109490154-109491757	3.95685	1.17482	0.0409
AC010761.10	chr17:27076748-27077097	106.365	72.3731	0.04095
RP11-6N17.10	chr17:46057763-46073562	9.52248	6.97364	0.0411
AC018766.4	chr19:50363138-50363771	249.342	173.716	0.04115
CTD-2369P2.2	chr19:10332110-10333870	13.0084	8.72241	0.04135
RP11-231C18.2	chr4:55242168-55242919	2.74682	0.9094	0.0414
RP11-138H8.6	chr15:71141221-71142109	6.91602	2.8888	0.0414
RP11-35O15.1	chr15:99190179-99190600	1.31831	4.99097	0.04145
RP11-323N12.5	chr17:76851559-76851926	361.89	496.659	0.0427
RP11-295M18.6	chr1:221002017-221002553	7.36855	4.41356	0.0428
RP1-249H1.4	chr6:114189177-114194516	4.2648	6.75962	0.04285
RP11-490D19.6	chr9:104230720-104243784	34.6036	45.4091	0.04315
RP11-192H23.5	chr17:26900134-26901261	5652.66	3934.75	0.0434
CTD-3113P16.5	chr19:305572-306467	97.7816	70.9047	0.04435
RP11-329J18.2	chr16:47178233-47196658	27.1486	37.8321	0.04445
RP4-758J18.10	chr1:1365918-1369953	11.0503	5.99636	0.0448
CTD-3195I5.5	chr17:3705458-3706676	25.2437	17.1107	0.0449
RP11-677M14.2	chr11:124614529-124616233	110.377	148.519	0.04545
RP3-329A5.8	chr6:35188146-35192407	4.3847	2.97993	0.0455
RP5-855D21.2	chr8:187044-187669	5.12548	3.023	0.0461
RP11-338K13.1	chr4:8024391-8024853	12.4588	7.43254	0.0465
RP11-806L2.2	chr18:650228-652843	4.58163	6.65022	0.04655
RP11-977G19.5	chr12:56556142-56584068	168.483	83.4903	0.0466
SIX3-AS1	chr2:45167292-45169012	35.1715	50.3751	0.0469
CTB-60E11.9	chr19:40023051-40025062	32.8914	50.0799	0.04695
RP11-339B21.10	chr9:131193876-131194285	9.81558	5.95968	0.04695
CTD-2165H16.4	chr5:14661916-14664713	5.8091	3.43294	0.04745
SATB2-AS1	chr2:200322422-200341658	3.66684	7.72282	0.04785
RP11-830F9.5	chr16:88947445-88953544	3.09242	5.2891	0.04805
RP13-514E23.2	chr4:86921479-86921919	95.363	66.3676	0.0484
AC093110.3	chr2:54888147-54889929	377.806	261.189	0.04845
SNHG12	chr1:28905049-28909495	155.347	112.097	0.0485
RP3-330M21.5	chr6:43181538-43191598	7.60734	4.93044	0.04915
RP11-416I2.1	chr17:16915227-16918304	27.7922	37.5603	0.0492
CTB-13F3.1	chr7:107582560-107583185	8.93234	5.29277	0.0492
RP11-211G3.2	chr3:187461473-187463208	5.38135	3.42489	0.04935
RP11-829H16.3	chr14:31345384-31359014	5.65064	9.18557	0.0494
RP11-69E11.4	chr1:39987951-40011859	135.924	84.2449	0.0495
RP11-395B7.7	chr7:100737327-100741248	63.0116	46.7613	0.0495
LINC00617	chr14:96342728-96391908	42.9753	60.9472	0.0497
