# Supplementary material for: Non-coding RNA dysregulation in the amygdala region of schizophrenia patients contributes to the pathogenesis of the disease
Source: Transl Psychiatry. 2018 Feb 2;8:44. doi: 10.1038/s41398-017-0030-5 (PMC5804029; doi:10.1038/s41398-017-0030-5)
Supplement: Supplementary file 4 — Differentially expressed genes [file 41398_2017_30_MOESM4_ESM.xlsx]

## Sheet: Sheet1
Gene_ID	locus	FPKM_SCZ	FPKM_control	p_value
APOLD1	chr12:12878850-12944399	16.3365	7.53227	5e-05
ARHGAP36	chrX:130192215-130223857	2.37997	6.66979	5e-05
ATOH8	chr2:85980908-86018506	2.76335	1.47454	5e-05
CEBPB	chr20:48807375-48809212	15.529	8.33091	5e-05
CEBPD	chr8:48649475-48650726	30.292	15.0942	5e-05
CLDN5	chr22:19510546-19512860	92.1416	51.7537	5e-05
CLIC1	chr6:31698357-31704341	30.5705	16.7564	5e-05
CRHBP	chr5:76248679-76265299	7.49214	15.3321	5e-05
DNAJB1	chr19:14625581-14629201	291.69	51.6592	5e-05
DOK7	chr4:3465032-3496209	0.723837	0.265559	5e-05
EDN1	chr6:12290528-12297427	7.00601	3.07715	5e-05
EMP1	chr12:13349601-13369708	13.1434	4.57377	5e-05
ENG	chr9:130577290-130617047	19.4179	10.9281	5e-05
FAM100B	chr17:74261285-74267379	36.1183	22.4906	5e-05
FGF17	chr8:21900427-21906319	9.84012	4.49423	5e-05
FSTL3	chr19:676388-683392	11.3943	6.15524	5e-05
G0S2	chr1:209848669-209849735	8.38461	2.69568	5e-05
GBP1	chr1:89517986-89531043	4.74768	1.89177	5e-05
GPR4	chr19:46093022-46105466	4.42044	1.44454	5e-05
HBA1	chr16:226678-227520	35.3245	14.694	5e-05
HBA2	chr16:222845-223709	114.208	34.8565	5e-05
HSPA1A	chr6:31783290-31785719	236.459	36.8733	5e-05
HSPA1B	chr6:31795511-31798031	253.597	43.4729	5e-05
HSPA6	chr1:161494035-161496687	48.7802	0.450948	5e-05
HSPB1	chr7:75931874-75933614	912.956	162.128	5e-05
ICAM1	chr19:10381516-10397291	6.33847	1.81054	5e-05
IFITM1	chr11:313990-315272	105.643	45.6241	5e-05
ISLR2	chr15:74421714-74429143	2.78175	5.78134	5e-05
ITGA5	chr12:54789044-54813050	2.62203	1.24621	5e-05
LOC100505495	chr19:41960073-42006554	1.80485	0.575435	5e-05
MAFF	chr22:38597938-38612517	13.697	4.04922	5e-05
MKNK2	chr19:2037469-2051243	31.8762	14.5036	5e-05
MPZL2	chr11:118124130-118135251	1.56568	0.478036	5e-05
MSX1	chr4:4861391-4865660	6.14201	2.59555	5e-05
MT1G	chr16:56700652-56701977	79.3164	38.3027	5e-05
MTRNR2L10	chrX:55207823-55208944	329.988	127.287	5e-05
MTRNR2L5	chr10:57358749-57360487	12.3369	5.80087	5e-05
MTRNR2L7	chr10:37890365-37891859	14.3084	6.458	5e-05
NPY	chr7:24323806-24331484	153.109	284.85	5e-05
NR4A2	chr2:157180943-157189287	3.45104	8.83573	5e-05
NXPH4	chr12:57610577-57620232	2.60654	5.65513	5e-05
ODZ3	chr4:183245136-183724177	1.86704	3.66616	5e-05
PCDH11X	chrX:91034259-91878228	1.32153	3.05262	5e-05
PER1	chr17:8043787-8055753	15.5673	8.69621	5e-05
PPP1R15A	chr19:49375648-49379319	40.4383	20.3908	5e-05
RMRP	chr9:35657747-35658015	30.3394	10.7643	5e-05
SERPINH1	chr11:75273100-75283849	58.6654	7.21796	5e-05
SESN2	chr1:28585962-28609002	8.37037	4.01067	5e-05
SFRP2	chr4:154701741-154710228	4.35107	9.0456	5e-05
SIX4	chr14:61176255-61190852	0.544278	0.171757	5e-05
SLC18A3	chr10:50817140-50873150	1.63052	0.0568031	5e-05
SPOCD1	chr1:32256024-32281580	0.451294	0.17229	5e-05
TMC4	chr19:54663833-54676944	0.998619	0.37012	5e-05
TMEM155	chr4:122680084-122687963	7.03151	13.6354	5e-05
TNFAIP2	chr14:103592663-103603776	6.40123	3.50657	5e-05
TNFRSF12A	chr16:3070312-3072383	6.65986	1.5804	5e-05
TPM2	chr9:35681989-35690053	63.7108	36.214	5e-05
UNC5D	chr8:35092974-35652181	0.582601	1.26207	5e-05
XLOC_010860	chr14:70278478-70283285	0.525262	0.0229161	5e-05
ZCCHC12	chrX:117957786-117960931	42.1584	73.0641	5e-05
BST2	chr19:17513754-17516384	73.2502	38.8053	0.0001
CFP	chrX:47483611-47489704	1.87031	0.72831	0.0001
FAM102B	chr1:109102970-109181949	7.36338	12.48	0.0001
HBB	chr11:5246695-5248301	664.196	229.465	0.0001
LHX8	chr1:75594118-75627218	0.718413	0.0920031	0.0001
LOC338799	chr12:122233172-122241390	11.4304	5.34794	0.0001
MLKL	chr16:74705752-74734789	4.75411	1.09552	0.0001
RASIP1	chr19:49223841-49243970	4.78955	2.57445	0.0001
SCG2	chr2:224461657-224467217	74.2337	131.562	0.0001
SST	chr3:187386693-187388201	183.447	341.153	0.0001
XLOC_011928	chr16:47883224-47921041	0.918213	2.54916	0.0001
A4GALT	chr22:43088126-43116876	4.40932	2.16377	0.00015
C1R	chr12:7187514-7245043	11.2112	6.37668	0.00015
CNN2	chr19:1026297-1039064	3.72514	1.67461	0.00015
VWCE	chr11:61025757-61062788	1.4884	0.78572	0.00015
VWF	chr12:6058039-6233836	9.83072	5.59639	0.00015
XAF1	chr17:6659155-6678964	9.37527	5.53786	0.00015
ANXA2	chr15:60639349-60690185	18.7244	10.4468	0.0002
ATF3	chr1:212738675-212794119	13.3375	5.63882	0.0002
CD248	chr11:66081957-66084515	2.48866	1.25686	0.0002
CHI3L2	chr1:111770280-111786062	11.7552	2.19043	0.0002
IL4R	chr16:27325250-27376099	3.64773	1.75605	0.0002
LOC100216546	chr7:104622193-104631612	1.34631	0.655694	0.0002
LOC389332	chr5:135527155-135528851	3.60931	8.91402	0.0002
NUPR1	chr16:28548661-28550495	89.5579	53.9141	0.0002
TBR1	chr2:162272619-162281573	2.7969	5.49808	0.0002
CNR1	chr6:88849584-88875767	10.3385	17.1112	0.00025
MIDN	chr19:1248551-1259142	21.2409	13.5415	0.00025
CHST3	chr10:73724119-73773322	4.80534	2.86616	0.0003
IFITM3	chr11:319672-320914	467.777	226.861	0.0003
SERPINE1	chr7:100770378-100782547	1.47507	0.456301	0.0003
SERTM1	chr13:37248048-37271975	8.1886	12.9309	0.0003
CNGB1	chr16:57916243-58005020	1.00213	1.95428	0.00035
CPLX3	chr15:75118950-75124136	15.8318	27.619	0.00035
PLEKHA4	chr19:49340353-49371884	5.14067	2.86781	0.00035
PRPH2	chr6:42664332-42690358	1.61708	3.19655	0.00035
SOX18	chr20:62679078-62680979	6.69585	3.39048	0.00035
GLS	chr2:191745546-191829776	19.8331	32.8297	0.0004
MB21D1	chr6:74134855-74162043	0.6451	0.29393	0.0004
SEMA3F	chr3:50192847-50226508	2.87942	1.44107	0.0004
TINAGL1	chr1:32042085-32053287	9.91426	5.41275	0.0004
TLR9	chr3:52255095-52260179	0.50098	0.207524	0.0004
C17orf67	chr17:54869273-54893250	3.82583	1.60947	0.00045
FAM163B	chr9:136443536-136445368	24.3644	38.722	0.00045
KIF19	chr17:72322350-72351959	4.44153	2.23565	0.00045
OXT	chr20:3052265-3053162	1.5754	0.16143	0.00045
SLC11A1	chr2:219246751-219261617	1.80164	0.647439	0.00045
SLC25A41	chr19:6426047-6433790	4.55407	2.49082	0.00045
XLOC_000992	chr1:121484056-121485434	2.73883	1.1913	0.00045
ZGLP1	chr19:10415478-10420233	4.00494	2.07234	0.00045
ARHGAP20	chr11:110447765-110583451	1.58908	2.67909	0.0005
CDH13	chr16:82660398-83830215	13.8603	23.4556	0.0005
IFI27	chr14:94577078-94583033	115.566	71.4346	0.0005
MT1M	chr16:56666533-56667898	250.466	136.962	0.0005
PTH	chr11:13513600-13517567	0.109765	0.762679	0.0005
XLOC_007714	chr9:69174212-69192879	4.56257	1.3131	0.0005
LRRC32	chr11:76368567-76381791	5.72371	2.97237	0.00055
MX1	chr21:42792519-42831141	16.1501	9.68901	0.00055
PGM2L1	chr11:74041360-74109502	16.5605	26.7755	0.00055
SCARA5	chr8:27727398-27850369	0.197749	0.438302	0.00055
C7orf61	chr7:100054237-100061894	6.72841	2.56942	0.0006
CHRM3	chr1:239792372-240072717	0.481366	1.11503	0.00065
CSRNP1	chr3:39183341-39195102	8.54594	5.37048	0.00065
PLEKHO1	chr1:150122169-150131825	63.0123	42.5312	0.00065
PPP1R17	chr7:31726630-31748069	0.639827	1.65649	0.00065
SFN	chr1:27189632-27190947	21.7111	1.35573	0.00065
XLOC_000683	chr1:3539428-3541333	7.06086	2.95212	0.00065
ARRDC3	chr5:90664540-90716532	9.09482	5.59618	0.0007
C21orf63	chr21:33784751-33887697	7.97624	4.65239	0.0007
GGT5	chr22:24615621-24641110	9.92039	5.83761	0.0007
ITFG1	chr16:47189297-47495015	26.7642	40.9043	0.0007
MYL9	chr20:35169896-35178226	50.8077	30.3741	0.0007
PRIC285	chr20:62189438-62205592	1.48257	0.745044	0.0007
SYTL5	chrX:37865834-37988073	5.46229	8.99777	0.0007
XLOC_013480	chr20:21550601-21596659	0.434184	0.0790477	0.0007
CLEC2B	chr12:10004967-10022458	2.79714	1.19745	0.00075
IL32	chr16:3115312-3119668	9.31657	4.28253	0.00075
LCNL1	chr9:139877444-139880210	13.4245	6.91461	0.00075
LIME1	chr20:62367977-62370460	13.2948	7.82487	0.0008
EGFL7	chr9:139557378-139567130	77.8614	50.4356	0.00085
SLC25A29	chr14:100757452-100772860	37.6972	25.9541	0.00085
UPP1	chr7:48128354-48148330	11.0769	6.59256	0.00085
GNG11	chr7:93551015-93555826	46.0368	30.387	0.0009
WASH3P	chr15:102501015-102519296	12.242	7.67475	0.0009
ZIC1	chr3:147127180-147134506	2.89414	1.72545	0.0009
SLC7A5	chr16:87863628-87903100	38.6183	25.403	0.00095
SMTN	chr22:31477281-31500610	7.25936	4.3979	0.00095
TBX3	chr12:115108058-115121969	1.49366	0.761306	0.00095
UPK3BL	chr7:102277194-102312176	29.7164	18.1473	0.00095
ESAM	chr11:124623018-124632223	21.5822	13.6954	0.001
MT2A	chr16:56642477-56643409	1337.9	729.183	0.001
NPIP	chr16:15031299-15045931	22.6012	13.8206	0.001
NR4A1	chr12:52416615-52453291	24.3168	12.3086	0.001
SERPING1	chr11:57365026-57382326	26.3812	16.6505	0.001
XLOC_001035	chr1:154442112-154445591	1.03499	0.47728	0.00105
RELN	chr7:103112230-103629963	2.67697	4.25081	0.0011
FAM163A	chr1:179712297-179785333	0.591384	1.33933	0.00115
PCDH17	chr13:58205788-58303065	5.03602	7.50793	0.00115
SLC3A2	chr11:62623483-62656355	123.11	77.7271	0.00115
XLOC_006291	chr7:150040314-150055006	0.476156	0.0823404	0.00115
COL6A1	chr21:47401662-47424963	19.2507	13.3329	0.0012
FLNA	chrX:153576899-153603006	15.9754	10.475	0.0012
IFITM2	chr11:308106-309410	121.95	49.5098	0.0012
RASGRP1	chr15:38780301-38857007	5.53541	8.45596	0.0012
CCDC60	chr12:119772516-119978852	0.498223	0.101175	0.00125
CDH5	chr16:66400524-66438689	6.71786	4.03528	0.0013
HS6ST2	chrX:131760037-132095423	4.79146	7.55663	0.0013
MT1E	chr16:56659584-56661024	447.346	298.481	0.0013
PLIN2	chr9:19115758-19127604	8.52222	5.04418	0.0013
S100A6	chr1:153507075-153508717	306.621	204.981	0.0013
BGN	chrX:152760346-152775004	30.5052	19.8803	0.00135
VAMP5	chr2:85811530-85820511	77.7339	48.5067	0.00135
CARTPT	chr5:71014989-71016875	28.6763	47.2989	0.0014
EFNB3	chr17:7608519-7614693	19.0547	28.2847	0.00145
GPX3	chr5:150399998-150408554	18.7126	10.6431	0.00145
SORCS3	chr10:106400858-107024993	3.20879	5.05454	0.00145
C20orf54	chr20:740723-749228	2.28368	1.0311	0.0015
LOC100506599	chr9:138354564-138364095	2.22999	1.13754	0.0015
MEG3	chr14:101292444-101327360	291.129	169.798	0.00155
NEAT1	chr11:65190268-65194003	78.6822	48.9925	0.00155
NES	chr1:156638555-156647189	16.2369	11.4573	0.0016
NNMT	chr11:114166534-114183238	1.07232	0.484102	0.0016
OPRK1	chr8:54138275-54164194	2.21394	3.53992	0.0016
CNTD2	chr19:40728114-40732597	1.43859	0.675161	0.00165
LOC729513	chr16:70253483-70259936	4.43833	2.36589	0.00165
MCL1	chr1:150547026-150552214	45.0364	28.3367	0.00165
NFKBIA	chr14:35870715-35873960	40.6852	27.1203	0.00165
OSMR	chr5:38845959-38935743	3.33055	1.83301	0.00165
TM4SF1	chr3:149086804-149095568	31.9159	17.1232	0.00165
CPNE4	chr3:131253576-131753844	11.749	17.6956	0.00185
GJA4	chr1:35258598-35261348	4.62614	2.56943	0.00185
JPH2	chr20:42740336-42816218	0.84081	0.386993	0.00185
PECAM1	chr17:62396776-62407083	7.43339	4.60657	0.00185
RELL1	chr4:37455551-37687999	6.4824	3.99872	0.00185
CRIP1	chr14:105953256-105955124	30.1229	16.415	0.0019
JMJD6	chr17:74708913-74722881	14.8755	7.13112	0.00195
PGF	chr14:75408532-75422467	6.05728	3.12659	0.00195
VSTM2A	chr7:54610018-54639419	6.65293	12.6679	0.00195
ADAM23	chr2:207308367-207482679	7.01173	10.8744	0.002
MRPL41	chr9:140446308-140447007	322.332	222.051	0.002
PIK3CB	chr3:138374230-138478185	3.52768	5.55086	0.002
THSD4	chr15:71433787-72075722	1.25854	0.795657	0.002
TUBA1C	chr12:49658864-49667113	14.0815	8.73929	0.002
SCN7A	chr2:167260082-167343481	0.663082	1.15245	0.00215
SPR	chr2:73114511-73119289	14.9414	8.36395	0.00215
SAT1	chrX:23801274-23804327	207.033	144.526	0.0022
CD200	chr3:112051915-112081658	29.7173	43.1269	0.00225
NFATC3	chr16:68119268-68270136	5.24966	3.31864	0.00225
SULF1	chr8:70378858-70573147	1.35056	2.55758	0.00225
LOC284454	chr19:13945329-13947173	2.62723	1.07413	0.0023
MFSD2A	chr1:40420783-40435628	17.3767	11.2935	0.0023
NTSR1	chr20:61340188-61394123	0.86032	1.49947	0.0023
PARP12	chr7:139723548-139763521	2.85174	1.76737	0.0023
TNFRSF1A	chr12:6437922-6451283	20.1486	13.26	0.00235
LRRC71	chr1:156890423-156902880	0.696436	0.134432	0.0024
SLC12A7	chr5:1050488-1112172	5.85213	3.79918	0.0024
C1QL3	chr10:16555741-16564004	4.35686	9.82371	0.00245
C6orf145	chr6:3722835-3752246	17.4894	11.6693	0.00245
CD160	chr1:145695797-145715565	4.40224	1.96161	0.00245
MRAP2	chr6:84743419-84800605	8.59874	13.9622	0.0025
COL6A2	chr21:47518032-47552763	8.18343	5.13062	0.00255
PDLIM4	chr5:131593350-131609147	12.3382	6.9953	0.00255
SLIT2	chr4:20255234-20620788	1.01266	1.75392	0.00255
CCL2	chr17:32582295-32584220	28.333	12.226	0.0026
DNAI2	chr17:72270385-72311023	0.602995	0.128704	0.0026
RAB13	chr1:153954127-153958806	60.2517	40.1312	0.0026
C1orf173	chr1:75033794-75139422	4.94704	7.09308	0.0027
C20orf85	chr20:56725982-56736183	0.732728	0.188701	0.0027
SLC32A1	chr20:37353104-37358015	8.23662	12.9437	0.0027
TRIM26	chr6:30152231-30181271	13.5344	8.91494	0.0027
ANKRD19P	chr9:95571892-95600739	7.33206	4.62481	0.0029
BCL6	chr3:187416046-187463513	25.1745	14.9264	0.0029
RP9P	chr7:32956426-32982782	16.6889	10.691	0.0029
LGALS3	chr14:55595934-55612148	62.8837	42.5848	0.00295
ODZ1	chrX:123509755-124097666	1.4243	2.16351	0.00295
STK40	chr1:36805224-36851485	13.5313	8.98735	0.003
HBG1	chr11:5269501-5271087	0.411036	0.0788558	0.0031
MC1R	chr16:89984286-89987385	3.66934	1.69404	0.0031
EPHA2	chr1:16450831-16482582	2.09927	0.936036	0.00315
CYR61	chr1:86046443-86049648	14.0907	8.87733	0.0032
DHRS9	chr2:169921298-169952677	0.850575	1.79433	0.00325
GSDMB	chr17:38060847-38074903	6.48884	3.3187	0.00325
AEBP1	chr7:44143959-44154159	22.5146	14.5254	0.0033
LEPREL2	chr12:6937571-6949018	4.98029	3.10247	0.0033
PPP1R18	chr6:30644165-30655672	9.40193	6.07385	0.0033
SKAP1	chr17:46210801-46507594	0.399931	0.1104	0.0033
MAPKAPK2	chr1:206858364-206907630	20.4401	13.7851	0.0034
RARRES3	chr11:63304272-63313930	50.0383	32.9258	0.0034
XLOC_005935	chr6:169557256-169563089	0.295601	0.856071	0.0034
TMEM38A	chr19:16771937-16799816	6.44159	9.92754	0.00345
CBLN2	chr18:70203914-70211723	4.72298	7.61363	0.0035
CCDC57	chr17:80059345-80170689	4.52029	2.93696	0.0035
KLHL25	chr15:86302558-86338189	5.28827	3.44089	0.0035
TRIP10	chr19:6739706-6751529	10.5545	5.97529	0.00355
XLOC_014105	chr21:44859454-44900667	0.955512	0.58629	0.00355
HLX	chr1:221052742-221058400	1.18572	0.540193	0.0037
ZNF358	chr19:7581003-7585911	99.8416	69.2162	0.00375
PDYN	chr20:1959401-1974931	10.7975	18.0373	0.0038
FBXO32	chr8:124510126-124553493	7.6451	4.85937	0.00385
HYAL2	chr3:50355220-50360281	13.6499	8.78435	0.00385
JUND	chr19:18390562-18392432	190.547	130.117	0.00385
RGS11	chr16:318309-325914	33.4993	23.5831	0.00385
ZNF692	chr1:249144202-249153315	20.2978	13.6976	0.00385
BCL6B	chr17:6926368-6932961	2.07021	0.907864	0.0039
PLXNC1	chr12:94542498-94701451	6.43	9.65779	0.0039
HTR2C	chrX:113818550-114144624	3.86689	6.79931	0.00395
TRAF2	chr9:139780964-139821067	10.0676	6.50468	0.00395
PLOD1	chr1:11994723-12035599	22.8884	15.7744	0.004
RPPH1	chr14:20811229-20811570	34.2709	15.9592	0.004
MYBPH	chr1:203136938-203144942	0.875414	0.203825	0.00405
IFI35	chr17:41158741-41166476	13.6758	8.5124	0.0041
LCA5L	chr21:40777769-40816128	0.562569	0.29016	0.0041
SIK1	chr21:44834397-44847002	6.19818	3.59918	0.0041
RHBDF1	chr16:108057-122629	5.05588	3.33477	0.00415
C9orf7	chr9:136325086-136335909	11.7143	7.85241	0.00425
EMP3	chr19:48828628-48833810	20.1307	12.7205	0.00425
NTRK1	chr1:156776034-156851642	0.868208	0.156634	0.00425
XLOC_010556	chr13:30890496-30951282	0.319477	0.485194	0.00425
CHGB	chr20:5891973-5906005	60.8989	93.6473	0.0043
PDLIM1	chr10:96997329-97050781	3.66132	1.88182	0.00435
ELOVL7	chr5:60047615-60140101	7.15319	4.51259	0.0044
MMRN2	chr10:88695297-88717425	4.91294	3.37608	0.0044
NEGR1	chr1:71868624-72748277	21.0024	29.3078	0.0044
PCDH8	chr13:53418108-53422775	6.18226	9.62005	0.0044
SLITRK5	chr13:88324869-88331870	4.35372	6.37229	0.0044
THEMIS	chr6:128029338-128239776	0.560103	1.24986	0.0044
COL4A2	chr13:110959630-111165373	5.78573	3.69231	0.00445
NETO2	chr16:47115430-47177936	5.0367	7.59856	0.00445
GBP2	chr1:89573309-89591799	3.63162	1.70349	0.0045
PTPRT	chr20:40701391-41818557	2.78918	4.22497	0.00455
AMPH	chr7:38423296-38671167	19.1418	27.8176	0.0046
FBXW4	chr10:103370420-103454743	91.5081	64.0813	0.0046
HLA-E	chr6:30457182-30461982	107.937	74.3486	0.0046
MIRLET7BHG	chr22:46481876-46509808	0.841398	0.390463	0.0046
TMEFF2	chr2:192814746-193059644	35.7109	49.2394	0.0046
DPP7	chr9:140004991-140009195	74.7399	54.1594	0.00465
HMGCLL1	chr6:55299170-55444012	5.96301	8.96641	0.00465
BARHL2	chr1:91177578-91182794	0.0673456	0.661097	0.0047
PSMB9	chr6:32821937-32827628	11.4661	7.47619	0.0047
IFI44L	chr1:79086087-79111830	7.27899	3.52382	0.00475
SLC2A13	chr12:40148822-40499661	8.31899	11.8372	0.00475
SLC4A10	chr2:162480844-162841786	8.95563	13.9976	0.00475
SYNPR	chr3:63263913-63602597	63.1789	92.1412	0.0048
TEAD2	chr19:49838676-49865714	4.44685	2.19217	0.0048
LAMA5	chr20:60884120-60942368	3.02119	2.01912	0.00485
SQRDL	chr15:45927255-45983479	6.54217	3.82714	0.00495
CSF1	chr1:110453232-110473616	9.09722	6.35714	0.005
SMAD6	chr15:66994673-67074337	5.16807	2.6798	0.005
ATAD3C	chr1:1385068-1405538	1.91934	1.12427	0.0051
L1CAM	chrX:153126970-153141399	16.5045	23.5783	0.0051
ODZ2	chr5:166711842-167691162	2.95964	4.22157	0.0051
SKAP2	chr7:26706687-26904341	7.1221	10.1255	0.0051
SLC17A6	chr11:22359666-22401046	6.64191	9.77885	0.0051
ZYX	chr7:143078359-143220540	28.7193	19.8217	0.0051
CACNA2D1	chr7:81579417-82073031	1.07646	2.02128	0.00515
ALPL	chr1:21835857-21904905	11.2515	7.39	0.00525
CDH10	chr5:24487208-24645085	7.3278	10.3648	0.00525
FOXF1	chr16:86544132-86548070	2.67862	1.21126	0.00535
MUC1	chr1:155158299-155162706	3.353	1.66358	0.00535
SLC25A1	chr22:19163093-19166301	41.2194	28.9034	0.00535
SLC6A17	chr1:110693131-110744823	18.1275	25.9666	0.00535
ARRDC2	chr19:18111943-18124911	30.9984	20.552	0.0054
LMF1	chr16:903634-1031318	100.571	69.5908	0.0054
XLOC_004700	chr5:1040857-1048427	7.4547	4.52695	0.0054
COL18A1	chr21:46825096-46933634	10.6563	7.35727	0.00545
NHLH1	chr1:160336860-160342638	1.20495	0.605794	0.0055
EBF4	chr20:2673523-2740754	12.6068	8.9068	0.00565
PARP14	chr3:122399671-122449687	3.79133	2.59003	0.0057
PLEKHG2	chr19:39903749-39919055	1.04146	0.646414	0.0057
C1QL1	chr17:43037060-43045644	33.8448	24.2007	0.00575
DRD5	chr4:9783257-9785633	1.29682	2.41174	0.0058
PEAR1	chr1:156863522-156886226	1.84544	1.12134	0.0058
SEMA3C	chr7:80371853-80548667	2.83504	4.44454	0.0058
PRKCE	chr2:45879042-46415129	16.6053	23.4129	0.00585
IRF9	chr14:24630421-24635774	38.3403	27.6217	0.0061
BAI3	chr6:69345631-70099403	8.24202	11.3975	0.00615
C10orf116	chr10:88728187-88769960	247.978	169.276	0.00615
MDK	chr11:46402617-46405375	22.9159	14.8091	0.0062
CCDC11	chr18:47753562-47792865	2.48688	1.20669	0.00625
CEACAM19	chr19:45174723-45187627	3.07132	1.64812	0.00625
O3FAR1	chr10:95326421-95349829	0.384815	0.777698	0.00625
SLN	chr11:107578100-107582787	3.78189	7.53317	0.00625
TAGLN	chr11:117049938-117075508	84.2732	44.9687	0.00625
MICALL2	chr7:1473994-1499109	10.7544	7.7174	0.0063
NEUROD1	chr2:182540832-182545392	2.58736	1.59779	0.0063
XLOC_009021	chr11:1049390-1057094	0.821915	0.41912	0.00635
FAM193B	chr5:176946789-176981548	14.5951	10.1696	0.0064
TP53AIP1	chr11:128804626-128813294	0.932659	0.459292	0.0064
SLC17A8	chr12:100750856-100815837	0.943339	1.95501	0.0065
NPFF	chr12:53900473-53901422	4.17916	2.18979	0.00655
ALS2CR12	chr2:202153146-202222101	0.565542	0.293784	0.0066
BCRP3	chr22:25028881-25055114	1.55504	0.733475	0.0066
CCDC33	chr15:74528666-74628482	0.998947	0.271721	0.0066
FOXH1	chr8:145691737-145701718	2.91229	0.599771	0.0066
HIST1H1C	chr6:26055967-26056699	21.821	14.2327	0.0066
LOC340508	chr9:99837952-99844227	0.819346	0.419885	0.0066
IRF1	chr5:131746464-131826465	3.27439	1.59939	0.00665
OSGIN1	chr16:83986826-83999937	4.41821	2.56074	0.0067
FGR	chr1:27938800-27961727	3.08502	1.80892	0.00675
PLCXD3	chr5:41307047-41510730	4.60876	6.63802	0.00675
GLCE	chr15:69116302-69564544	4.46472	6.54945	0.0068
ROBO3	chr11:124735304-124751370	6.10501	4.13465	0.0068
SEMA3E	chr7:82993221-83278479	0.523639	1.16326	0.0068
ARAP3	chr5:141032967-141061800	2.11263	1.36804	0.00685
KIAA1239	chr4:37246689-37451087	1.40014	2.13899	0.00685
SLC25A28	chr10:101370274-101380221	42.8814	31.7659	0.00685
DOCK6	chr19:11309970-11373157	3.00206	1.96613	0.0069
PEG3	chr19:57285922-57352097	26.8849	38.2101	0.0069
CCL26	chr7:75398841-75419064	0.661475	0.139049	0.007
APOL1	chr22:36649116-36663577	5.25825	3.22801	0.00705
C11orf96	chr11:43964105-43965433	25.5019	15.6626	0.00705
SDK2	chr17:71330522-71640227	1.20876	1.74798	0.00705
CASP7	chr10:115438934-115490664	6.72549	4.32479	0.0071
PTRF	chr17:40554466-40575338	29.9565	20.7462	0.0071
DCXR	chr17:79993756-79995573	138.161	100.257	0.0073
HLA-H	chr6:29855382-29858856	6.25611	4.15379	0.0073
TMEM219	chr16:29973350-29984373	209.233	151.462	0.0073
XLOC_000782	chr1:35606940-35611998	0.683684	0.144987	0.0073
RARRES2	chr7:150035406-150038763	84.4962	60.4539	0.00735
KCNA1	chr12:5019072-5027422	1.79181	2.70121	0.00745
JAG1	chr20:10618331-10654694	5.56785	3.99841	0.0075
NANOS3	chr19:13988062-13991571	11.3672	6.70269	0.0075
HTR2A	chr13:47407512-47471169	1.13762	2.18635	0.0076
LOC283174	chr11:133766329-133771635	9.0201	6.44951	0.00775
RBM6	chr3:49977476-50114685	43.9601	31.2165	0.00775
NPPB	chr1:11917520-11918992	0.487095	0.109649	0.0078
GALNTL6	chr4:172734574-173961558	0.634341	1.30896	0.00785
KCNE4	chr2:223916861-223920355	4.81595	2.94161	0.0079
SLC9A3R2	chr16:2076868-2089027	79.5295	54.2829	0.00795
GRIK3	chr1:37261127-37499844	3.5009	5.03238	0.008
GPR35	chr2:241544824-241570676	2.15607	0.910291	0.00805
CDH12	chr5:21750972-22853731	0.481792	1.0412	0.0081
TBX2	chr17:59477256-59486827	3.45788	2.13459	0.0081
CRISPLD2	chr16:84853586-84943116	2.54021	1.54224	0.00825
ZNF804A	chr2:185463092-185804214	1.68701	2.78972	0.0083
MMP14	chr14:23305792-23316803	3.4546	2.27646	0.00835
RPS19	chr19:42363987-42375484	625.178	435.572	0.0084
CLEC1A	chr12:10223079-10251605	1.27066	0.6639	0.00845
NR2F2	chr15:96869156-96883492	16.5304	23.2349	0.00865
CHCHD10	chr22:24105207-24110141	126.179	89.828	0.0087
IFI44	chr1:79115476-79129763	10.1459	6.58316	0.0087
LMOD1	chr1:201865583-201915716	7.62625	5.29618	0.00885
TRIM22	chr11:5710816-5732093	4.0773	2.71521	0.0089
HS3ST4	chr16:25703346-26149009	9.90817	14.9827	0.00895
DEDD2	chr19:42702751-42721813	26.0641	16.4376	0.009
PXN	chr12:120639093-120703574	12.8188	8.90504	0.009
MUC6	chr11:1012823-1036706	0.769613	0.396832	0.00905
PRX	chr19:40899670-40919271	3.44868	2.17528	0.00905
RASD1	chr17:17397752-17399709	44.826	32.1784	0.0091
HMGB2	chr4:174252526-174255595	27.8864	19.9864	0.00915
SDPR	chr2:192699031-192712006	5.91659	4.03339	0.00915
SSTR3	chr22:37602244-37608353	0.482687	0.914063	0.00915
MIR143HG	chr5:148786251-148812399	1.20182	0.712773	0.00925
TMEM178	chr2:39892637-39945104	94.6367	65.3978	0.00925
GDPD3	chr16:30116130-30124878	2.90787	1.47362	0.0093
HIF3A	chr19:46800302-46846690	7.94352	5.65842	0.00935
SYT17	chr16:19179637-19278554	8.84106	12.7539	0.0094
GNB4	chr3:179113875-179169371	6.09874	8.45461	0.00945
OAS3	chr12:113376248-113411054	2.73963	1.79527	0.00945
PILRB	chr7:99905324-99965454	27.5189	17.5725	0.00945
PPP1R14B	chr11:64011950-64014413	29.6068	20.6197	0.0095
UBASH3B	chr11:122526397-122685187	1.75687	2.61236	0.0095
RELB	chr19:45504706-45541456	3.0532	1.8962	0.00955
SLC5A7	chr2:108602994-108630443	0.571328	0.112427	0.00955
AGER	chr6:32148744-32152099	4.24169	2.37671	0.00965
AKAP8L	chr19:15490858-15529833	38.6942	28.1034	0.00965
C16orf48	chr16:67696849-67700628	12.3005	8.60972	0.0097
CABP1	chr12:121078421-121105127	148.667	105.19	0.0097
CEL	chr9:135937364-135947248	0.638809	0.349697	0.0097
NAA16	chr13:41885340-41951166	3.17566	1.99565	0.0097
CD44	chr11:35160416-35253949	9.13003	5.55255	0.00975
FZD4	chr11:86656716-86666440	3.48912	2.42267	0.00985
HBM	chr16:215972-216767	0.478851	0.102291	0.00985
LDLR	chr19:11200037-11244505	5.26941	3.33394	0.00985
SH3TC1	chr4:8201059-8242830	1.78708	1.06977	0.00985
THBS4	chr5:79331169-79379107	11.3335	8.2482	0.0099
SORBS3	chr8:22409250-22433008	46.1312	33.3001	0.00995
LOC100329109	chr2:206980296-206981296	9.61122	13.9496	0.01
TAC1	chr7:97361270-97369784	30.3626	46.8432	0.01
KCNV1	chr8:110979232-110986959	4.62261	6.82457	0.01005
TCN2	chr22:31003069-31023047	11.5823	8.0158	0.01005
C6orf223	chr6:43968336-43973694	0.53427	0.273469	0.0101
ITGAX	chr16:31366508-31394318	2.39144	3.53194	0.0101
KCNJ3	chr2:155555092-155713014	3.75639	5.63883	0.0101
LTA	chr6:31539875-31542098	0.552877	0.10891	0.0101
MT1F	chr16:56691854-56693215	128.44	91.2462	0.0101
WASH7P	chr1:14361-29370	9.19804	6.22304	0.0101
XLOC_013704	chr20:25121433-25129894	0.502944	0.83396	0.0101
ABCD4	chr14:74751979-74769767	10.9834	7.65931	0.01015
LINC00202	chr10:27220134-27230930	1.4783	0.766467	0.01015
ROBO4	chr11:124754113-124767831	4.89207	3.43182	0.0102
NFKB2	chr10:104154228-104162281	4.28378	2.47483	0.0103
NOP2	chr12:6666036-6677480	8.14869	5.71564	0.0103
NXPH3	chr17:47653297-47661171	4.29308	6.09321	0.0104
S100A16	chr1:153579366-153585514	107.212	75.726	0.0104
HNRNPU-AS1	chr1:244998638-245010243	16.1762	6.30789	0.01045
SIGIRR	chr11:405715-417397	20.6735	14.4495	0.0105
ASPHD1	chr16:29912146-29917377	138.113	103.705	0.01055
ADRA2A	chr10:112836789-112840662	1.45462	2.33246	0.0106
JDP2	chr14:75894508-75939404	7.74585	5.25674	0.0106
MBD3	chr19:1576677-1592652	73.5794	54.9961	0.0106
ADRA1B	chr5:159343739-159400017	4.82564	7.30232	0.01065
GRIN3A	chr9:104331633-104500862	1.5008	2.25189	0.01065
CORT	chr1:10490158-10512060	19.4568	30.9844	0.0107
PLP2	chrX:49028183-49031468	8.52223	5.14157	0.01075
GADD45A	chr1:68150859-68154021	35.5394	23.453	0.01095
IGFBP3	chr7:45951843-45960871	7.65198	11.3197	0.011
RBM33	chr7:155437202-155574179	5.39346	3.94005	0.011
SERPINA3	chr14:95078713-95090390	77.0225	15.6186	0.01105
CHRNA10	chr11:3686816-3692614	0.659136	0.368343	0.01115
ADAMTSL4	chr1:150521897-150533412	0.750926	0.391948	0.0113
ANP32B	chr9:100745488-100778224	108.793	79.6554	0.0113
C1orf226	chr1:162348695-162356608	1.58831	0.987921	0.0113
DAZAP1	chr19:1407583-1435682	32.1812	23.7867	0.0113
SPATA18	chr4:52917592-52963458	2.07763	1.30285	0.01135
GNB3	chr12:6949374-6956557	3.11905	1.59029	0.0114
XLOC_011183	chr15:25247917-25281705	17.2117	23.6668	0.0114
BCAM	chr19:45312337-45324678	15.6622	11.3998	0.01145
SBSN	chr19:36014268-36019253	0.37773	0.136773	0.0115
NGFR	chr17:47572654-47592382	6.61171	1.52655	0.01155
EEF1D	chr8:144661866-144679845	182.459	127.334	0.0116
MGP	chr12:15034114-15038853	11.4499	6.90349	0.0116
NEUROD6	chr7:31377079-31380538	16.3554	24.1009	0.01165
STT3B	chr3:31574490-31677556	6.5111	9.62002	0.01165
ISG15	chr1:948846-949919	180.998	92.0958	0.01175
LENG8	chr19:54960064-54974894	34.6586	25.5945	0.01175
MT1L	chr16:56651372-56652730	23.5566	13.245	0.01175
C1orf51	chr1:150255228-150259501	8.8936	5.95194	0.0118
PTBP1	chr19:797391-812327	18.4322	13.0066	0.0119
TAP1	chr6:32808493-32821748	13.4689	8.15877	0.01205
ECE1	chr1:21543739-21672034	14.7706	10.6249	0.0121
SLC38A3	chr3:50242691-50258406	15.3611	11.3395	0.01215
XLOC_003228	chr3:124788639-124798378	0.378847	0.216367	0.0122
XLOC_014162	chr22:21400248-21418457	0.732456	0.250513	0.0122
DNAI1	chr9:34458810-34520982	0.803743	0.442625	0.0123
GADD45G	chr9:92219926-92221469	16.4527	10.9916	0.0123
CERS6	chr2:169312834-169631152	6.08332	8.53222	0.01235
GPR12	chr13:27329338-27334922	3.28143	4.6494	0.01235
RELA	chr11:65421066-65430443	17.9942	13.0425	0.01245
CLK1	chr2:201717731-201729467	55.6873	37.8079	0.0125
RRAS	chr19:50138551-50143400	26.0057	18.4241	0.01255
COL4A1	chr13:110801309-110959496	3.26079	2.06754	0.01265
FAM129B	chr9:130267617-130341268	20.8472	14.974	0.01265
NOSTRIN	chr2:169643048-169721849	4.33675	2.68097	0.01265
SLC6A15	chr12:85253266-85306606	6.10043	8.73236	0.01265
ZDHHC11	chr5:795719-851101	4.90447	3.06817	0.01265
MICA	chr6:31367560-31383090	6.86821	4.06937	0.01275
DPP10	chr2:115199898-116602326	9.2389	12.8552	0.01295
EHD2	chr19:48216600-48246391	12.0083	8.48208	0.01295
CFB	chr6:31913720-31919861	2.75767	1.69309	0.013
CXCL1	chr4:74735108-74736955	2.43529	0.805131	0.01305
FKBP5	chr6:35541361-35704724	10.8431	7.65354	0.01305
C2CD2	chr21:43305218-43373999	6.49035	4.75768	0.01315
OR2L13	chr1:248100492-248264224	1.30616	2.39548	0.0132
PLD4	chr14:105391186-105399573	2.13277	4.09277	0.0132
PTH1R	chr3:46919235-46945289	12.4162	8.40988	0.0132
FGF12	chr3:191857181-192445388	16.5231	22.5379	0.01325
VWA3A	chr16:22103862-22168287	1.2731	0.706828	0.0133
TM7SF4	chr8:105352053-105368916	6.51716	3.5913	0.01335
ECHDC2	chr1:53361581-53387446	19.4644	13.7697	0.01345
TIE1	chr1:43766663-43788779	6.64524	4.71981	0.0135
TTC21A	chr3:39149151-39180394	1.89674	1.12378	0.01355
LFNG	chr7:2552162-2568810	13.9134	9.63815	0.0136
TMEM86B	chr19:55738001-55740632	6.78256	4.56957	0.0136
AZGP1	chr7:99564349-99573735	6.12009	3.9133	0.01365
ID1	chr20:30193085-30194317	42.8626	29.899	0.01375
ADAMTSL1	chr9:18474078-18910947	0.279853	0.558076	0.01385
C1QL2	chr2:119913818-119916471	18.2438	13.4398	0.01385
IER5L	chr9:131937830-131940540	9.30667	6.17647	0.0139
C1orf187	chr1:11751780-11780336	0.381207	0.663764	0.01395
HMX1	chr4:8868772-8873543	1.43638	0.755739	0.01395
MXD1	chr2:70142172-70170076	4.04733	2.75082	0.014
TRAF4	chr17:27071022-27077976	11.3232	8.10483	0.014
C1QTNF1	chr17:77015290-77045870	5.18483	3.35554	0.01405
C5orf62	chr5:150157507-150176298	6.37665	4.00407	0.01405
DNAJC6	chr1:65730429-65881552	37.4967	50.5914	0.01415
KLF6	chr10:3818187-3827473	8.88649	6.44527	0.01415
LOC253039	chr9:123605319-123616651	3.36674	4.92512	0.01415
RHOC	chr1:113243748-113250025	154.288	110.112	0.01415
TMEM79	chr1:156252703-156262234	3.78349	2.33563	0.01415
FNDC4	chr2:27714749-27718126	55.2281	41.2972	0.01425
HAP1	chr17:39878890-39890898	12.3429	8.15333	0.01425
WWTR1	chr3:149235021-149421060	9.57424	6.78828	0.01435
NOD1	chr7:30464142-30518393	1.44393	0.899329	0.0144
RASL11B	chr4:53728494-53733002	5.56665	8.21841	0.0144
ELMO3	chr16:67233027-67237927	0.601425	0.330951	0.01445
KCNC2	chr12:75433895-75603511	12.9565	18.0959	0.01455
FAM13B	chr5:137225124-137368802	9.17397	12.4316	0.0146
NPDC1	chr9:139933908-139940676	149.785	111.232	0.0146
SELO	chr22:50639407-50656045	12.4601	8.93549	0.0146
CCDC69	chr5:150560612-150603654	4.05019	2.69996	0.01465
NAALAD2	chr11:89867817-89925779	3.62524	2.47689	0.01465
SUSD2	chr22:24577443-24585074	1.23974	0.630829	0.01465
C2CD4B	chr15:62455736-62457482	1.25769	0.234892	0.0147
GABRA5	chr15:27111865-27194357	36.3096	51.2324	0.0147
FAM92B	chr16:85131964-85146114	0.896235	0.221388	0.01475
FSTL5	chr4:162305048-163085186	4.54741	6.43119	0.01475
THBS1	chr15:39873279-39889668	1.19315	0.635175	0.01485
EIF4EBP1	chr8:37888019-37917883	11.2669	7.09939	0.0149
SLC2A4RG	chr20:62371210-62436856	17.4755	11.9564	0.0149
SVOP	chr12:109304657-109458845	28.3569	38.6227	0.0149
PRR5	chr22:45064426-45258664	17.6076	12.5283	0.01495
UCP3	chr11:73711325-73720282	1.05325	0.590902	0.01495
IL1R1	chr2:102770401-102796334	2.09199	1.09159	0.015
PCDH11Y	chrY:4868266-5610264	1.76131	2.8698	0.0152
CYP4F24P	chr19:15870143-15890798	1.3952	0.756095	0.0154
COL7A1	chr3:48601505-48632593	1.402	0.942056	0.01555
FAM195A	chr16:691848-698474	35.3565	25.5507	0.01555
SYT6	chr1:114631913-114696472	1.47843	2.3438	0.0157
MAP2K3	chr17:21187967-21218551	9.86704	6.64515	0.01575
TNFRSF14	chr1:2487207-2495267	8.13629	5.48639	0.0158
PLSCR1	chr3:146232966-146262628	6.53846	4.48776	0.01585
RAMP1	chr2:238768186-238820755	183.248	137.214	0.01585
LRRC48	chr17:17876126-17920189	2.39107	1.05935	0.01605
MAPK8	chr10:49609686-49643183	5.31057	8.61467	0.01615
RIN3	chr14:92980124-93155334	2.69752	1.86202	0.01615
PTP4A3	chr8:142432006-142441620	16.0341	11.1577	0.0162
FAM19A2	chr12:62102040-62586551	11.3889	15.3213	0.01625
MYL12A	chr18:3247527-3256234	44.6066	32.6221	0.0164
GLIS3	chr9:3824127-4300035	2.22111	1.48308	0.01645
ROBO2	chr3:77089293-77699114	3.10328	4.36	0.01645
NLRC5	chr16:57050985-57117436	1.10771	0.689024	0.0165
TSSC4	chr11:2423522-2425106	28.9877	21.4875	0.01655
XLOC_004577	chr5:139541537-139553608	0.658503	0.306122	0.01655
ACVRL1	chr12:52301201-52317145	5.41813	3.55909	0.0166
C1S	chr12:7167979-7178335	8.83679	6.22221	0.01665
TSC22D4	chr7:100064141-100076902	115.324	85.6922	0.01675
ACCN4	chr2:220378891-220403494	6.30794	4.35222	0.0168
SHC1	chr1:154934773-154946959	14.0852	9.3313	0.0168
RAB20	chr13:111175412-111214071	3.87907	2.24766	0.01685
CREG2	chr2:101964815-102003965	8.34814	11.7534	0.01695
C10orf54	chr10:73156690-73575704	14.7115	10.2427	0.01705
DDIT4	chr10:74033676-74035797	80.2543	55.6359	0.01715
HLA-B	chr6:31321648-31324989	169.017	124.287	0.01715
TGM2	chr20:36756863-36793700	13.8026	9.35726	0.0172
NXPH1	chr7:8473584-8792593	8.39958	11.6176	0.01725
LOC654433	chr2:113973573-114036498	7.71515	11.1293	0.0174
MIR100HG	chr11:121959810-122073770	27.4996	20.0203	0.0175
ARHGDIG	chr16:330605-333003	275.939	208.254	0.01755
SERTAD1	chr19:40928408-40931932	17.3774	11.4411	0.01755
PDE1A	chr2:183007182-183387465	10.881	15.3117	0.0176
OXCT1	chr5:41730166-41870791	30.5779	40.8657	0.0177
CLIC6	chr21:36041687-36090519	1.42143	0.784225	0.01785
XLOC_000852	chr1:59760541-59762053	0.392705	1.12367	0.01785
CCNL1	chr3:156865585-156878482	9.98144	7.24677	0.01795
NUDT11	chrX:51232862-51239459	19.4837	25.7151	0.01795
NENF	chr1:212606228-212619721	177.47	130.787	0.018
PLEKHG1	chr6:150920998-151164799	2.92043	2.09348	0.018
RPS10-NUDT3	chr6:34254972-34393902	5.6249	1.09147	0.01805
BACE2	chr21:42539727-42648524	2.15641	1.33627	0.0181
SMARCD2	chr17:61909440-61920351	9.9853	7.48879	0.0181
CYP1B1	chr2:38294745-38303323	2.51949	1.7499	0.0182
MYCBP2	chr13:77618791-77901177	7.01492	9.44464	0.0182
SLC7A2	chr8:17354596-17428077	2.87189	2.01934	0.0182
HSF4	chr16:67193890-67203848	7.65202	5.22348	0.0183
KLRK1	chr12:10524951-10562745	1.24068	0.556596	0.0183
ATAD3B	chr1:1407163-1431582	6.66438	4.64751	0.01835
CDC42EP5	chr19:54976209-54984422	1.96653	1.14495	0.01835
HHEX	chr10:94449680-94455408	3.66203	2.36852	0.0184
APBB1IP	chr10:26727265-26856732	2.23052	3.35208	0.0185
CD151	chr11:832951-838835	44.943	33.0964	0.0185
C3orf25	chr3:129120163-129147494	1.13662	0.643484	0.0186
XLOC_007538	chr9:120521860-120639328	1.57339	0.566418	0.0186
LRRC55	chr11:56949220-56959188	1.47386	2.2532	0.01865
PDLIM2	chr8:22436253-22455538	15.9336	11.3176	0.01885
MLXIPL	chr7:73007523-73038870	8.08635	5.76215	0.01895
PLEKHF1	chr19:30156326-30166383	4.84276	3.2098	0.019
SLC25A37	chr8:23386362-23430063	6.55399	4.52487	0.019
CFH	chr1:196621007-196716634	3.91133	2.6794	0.0191
NDUFA4L2	chr12:57623355-57634475	39.5568	25.6691	0.01915
TMEM35	chrX:100333835-100351355	28.2542	37.4368	0.01915
2015-03-04	chr2:217122584-217236750	5.92718	7.88523	0.01935
ZDHHC18	chr1:27153200-27182211	8.57741	6.21817	0.0194
LINGO2	chr9:27948527-28719303	0.82373	1.42683	0.01945
EFHA2	chr8:16884746-16980148	10.0523	13.5089	0.01955
PPP1R14C	chr6:150464187-150571528	10.9354	14.5694	0.01955
RAB34	chr17:27041298-27045286	23.2235	16.2323	0.01955
XLOC_005131	chr6:3026410-3027751	7.04753	4.37457	0.0196
CLIC2	chrX:154505499-154563986	3.59062	2.23173	0.01965
DNAH9	chr17:11501747-11873065	1.69838	0.819037	0.01985
ELAVL2	chr9:23690102-23826063	11.7585	16.1749	0.01985
FBLN5	chr14:92335754-92414046	11.7673	8.90659	0.0199
XLOC_009017	chr11:356461-358128	1.20257	0.370712	0.02005
ZNF204P	chr6:27325601-27343153	13.3469	17.6043	0.0201
TCAP	chr17:37821598-37822807	9.1828	4.95583	0.0203
CLEC3B	chr3:45067758-45077563	63.5445	44.8904	0.02035
SOSTDC1	chr7:16501105-16505474	1.50159	2.63784	0.02035
GPRC5C	chr17:72427666-72443568	11.8368	8.3455	0.0207
RHBDD3	chr22:29655843-29663914	13.7461	10.1425	0.02075
C1QTNF5	chr11:119209651-119217383	5.84022	4.0874	0.02085
CRTC2	chr1:153920147-153931132	12.2518	9.17396	0.02085
IRF7	chr11:612554-615999	6.26246	3.68726	0.0209
XBP1	chr22:29190547-29196560	15.9637	12.0099	0.0209
F11R	chr1:160965000-160991133	3.10286	2.12143	0.02095
TXNIP	chr1:145438461-145442628	43.1536	31.6796	0.02095
C13orf16	chr13:111973014-111996594	7.34324	3.86883	0.021
GNRH1	chr8:25276773-25282556	1.25963	0.692726	0.0211
RPSAP58	chr19:23945815-24010919	203.094	157.645	0.0211
UBXN11	chr1:26608772-26647014	22.5587	16.2938	0.0211
CDA	chr1:20915443-20945400	2.23983	1.29346	0.02125
CHKA	chr11:67820325-67888858	25.7894	19.602	0.02125
GLIPR2	chr9:36136741-36163903	19.015	13.4027	0.0213
WDR47	chr1:109512837-109584850	20.926	28.107	0.0215
RCVRN	chr17:9801026-9808684	1.77421	1.02238	0.0216
ECEL1	chr2:233344536-233352532	2.02955	0.66609	0.02165
LNX1	chr4:54326436-54457724	8.48244	11.6133	0.0217
MAFK	chr7:1570367-1596066	34.126	25.3321	0.0218
TMEM196	chr7:19758937-19812404	1.98602	3.05882	0.0218
NXPH2	chr2:139426726-139537811	2.99568	4.57583	0.02185
SNHG1	chr11:62619459-62623360	22.6811	16.2709	0.02185
POU3F1	chr1:38509522-38512450	2.67738	1.64426	0.0219
RPL35	chr9:127615754-127624240	1667.77	1219.35	0.0219
TUSC3	chr8:15397595-15624158	17.3172	23.063	0.02195
WASF2	chr1:27730733-27816678	16.4945	12.3126	0.02195
XLOC_003343	chr3:181091677-181160296	11.4036	7.34566	0.02195
SATB2	chr2:200134222-200337481	2.1681	3.46967	0.02205
STYK1	chr12:10771537-10826891	1.95221	2.86947	0.02215
GLRA2	chrX:14547419-14749933	7.38068	10.2795	0.0222
XLOC_004908	chr5:82146851-82155888	1.99162	3.41372	0.0222
AMH	chr19:2249112-2252072	1.34187	0.737837	0.02235
PTER	chr10:16478966-16555736	27.1019	38.3259	0.02235
TMEM215	chr9:32783496-32789199	0.44918	0.827889	0.02235
G3BP2	chr4:76567952-76598667	37.6166	50.4048	0.02245
MSN	chrX:64887510-64961793	30.9747	23.4535	0.0225
NNAT	chr20:36145818-36156333	298.699	548.253	0.0225
PLA1A	chr3:119316694-119348658	2.40536	1.30103	0.0225
TES	chr7:115850546-115898837	1.28927	0.661361	0.0225
B3GALT2	chr1:193091087-193223942	7.13743	11.1894	0.0226
C1QTNF6	chr22:37576205-37584330	2.24735	1.46792	0.0226
FTCD	chr21:47556175-47575481	3.39799	1.86383	0.02265
SHISA9	chr16:12995476-13334273	4.1898	5.79719	0.02265
PNOC	chr8:28174648-28200868	2.82985	5.07132	0.0227
SRGN	chr10:70847827-70864567	32.1199	23.2803	0.0227
ELAVL4	chr1:50513685-50667540	4.8845	7.88992	0.02275
FLJ32063	chr2:200134222-200337481	0.11912	0.402762	0.0228
NELL1	chr11:20691116-21597229	5.23062	7.55986	0.0228
AP1S2	chrX:15843928-15873100	30.0706	38.9791	0.0229
NAP1L3	chrX:92925924-92928682	63.0941	84.2441	0.02295
RNF208	chr9:140114698-140115775	95.0383	72.4144	0.02295
BATF2	chr11:64755416-64764517	1.90264	1.03307	0.023
BEST4	chr1:45249256-45253426	0.832924	0.491343	0.02305
RGS1	chr1:192544856-192549159	6.28468	3.59013	0.02305
SELM	chr22:31500762-31503551	185.1	142.68	0.0231
FXYD7	chr19:35634153-35645205	252.702	193.575	0.02315
FKBP10	chr17:39968961-39979469	14.6851	11.0836	0.0233
IFIT3	chr10:91087601-91100725	17.2389	11.8759	0.02335
MAP3K6	chr1:27681669-27693337	3.39048	2.20868	0.0234
MTA2	chr11:62360674-62369312	21.0572	16.2624	0.0234
TNFRSF1B	chr1:12227059-12269277	4.74338	3.24636	0.0234
ZNF581	chr19:56154985-56156989	8.30725	5.45752	0.0235
DHRS2	chr14:24105572-24114848	0.772158	1.3736	0.02365
ELTD1	chr1:79355448-79472495	2.92634	1.90475	0.0237
ISG20	chr15:89182038-89198879	5.32852	3.15455	0.0237
TNFSF13B	chr13:108921976-108960832	1.21554	0.655503	0.0237
SGIP1	chr1:66999824-67210768	12.1603	15.729	0.02375
XLOC_007308	chr9:27529916-27536721	0.693683	0.408379	0.0238
MAGEE1	chrX:75648045-75651746	15.6197	20.4033	0.02385
TCEAL6	chrX:101394932-101397388	42.8991	55.4354	0.02385
CBR3	chr21:37504064-37528606	13.5528	9.17435	0.02395
GPR179	chr17:36481492-36499693	0.316934	0.551495	0.0241
MLLT11	chr1:151032150-151040973	109.496	144.528	0.0242
TRIM47	chr17:73870244-73874656	18.8403	13.5094	0.0242
LOC283888	chr16:27413482-27464714	1.10831	0.539929	0.0243
CCDC130	chr19:13858752-13874106	16.0382	11.7978	0.02445
FABP7	chr6:123100645-123105218	155.143	119.412	0.0245
LOC158376	chr9:35909479-35911617	1.05319	0.601876	0.0245
PID1	chr2:229888688-230136057	18.9468	24.4283	0.0245
ACSL5	chr10:114133915-114188138	3.66542	2.34418	0.02455
ANKRD56	chr4:77816081-77819002	0.533048	0.945832	0.02455
FAM89A	chr1:231154703-231175995	10.6029	7.3202	0.02455
LCN1	chr9:138413285-138418378	0.375054	0.104354	0.02455
OAF	chr11:120081746-120100650	30.3716	23.0414	0.02465
TNFRSF11B	chr8:119935795-119964383	0.632778	0.371514	0.02465
C9orf171	chr9:135285610-135448675	0.761405	0.232812	0.02485
PARP10	chr8:145051319-145060635	8.28249	6.30124	0.02485
LTBR	chr12:6493356-6500732	6.81783	4.70384	0.0249
PODXL	chr7:131185020-131241376	15.1538	11.1005	0.0249
SLC27A3	chr1:153747767-153752633	5.62834	3.71333	0.0249
RFNG	chr17:80005777-80009650	24.4404	18.3152	0.02495
FAM164A	chr8:79578281-79631997	7.58349	10.0239	0.025
GOT1	chr10:101156626-101190530	73.1116	95.881	0.025
GPR137C	chr14:53019865-53104431	4.39293	5.93925	0.02505
LOC728554	chr5:177302261-177311269	11.1871	7.44579	0.02505
SH3GL2	chr9:17578952-17797122	62.479	84.5802	0.02515
ARL15	chr5:53180613-53606403	3.96515	5.46773	0.02525
EMILIN2	chr18:2847027-2914090	1.57447	0.930343	0.02525
VPS37B	chr12:123349874-123380712	23.3771	17.8931	0.02525
MTHFD2	chr2:74425689-74442424	5.30716	3.40469	0.02535
SLC27A1	chr19:17581299-17616977	22.2894	17.2879	0.02535
TM9SF2	chr13:100153727-100215276	19.3037	25.2663	0.02535
LOC338817	chr12:11700963-11717335	0.88045	0.474704	0.0254
ID3	chr1:23884420-23886285	28.4057	20.8069	0.02545
MMP17	chr12:132312940-132336316	28.7058	21.9239	0.0256
ERC2	chr3:55542335-56502391	8.9203	11.7651	0.02565
ARL4C	chr2:235401685-235405693	11.3539	14.9577	0.0257
LRRN3	chr7:110303105-111202573	8.34309	11.4383	0.0257
TGIF1	chr18:3412071-3458406	8.98363	5.74123	0.02575
ROM1	chr11:62369690-62382592	30.8546	21.2784	0.0258
HAUS7	chrX:152713122-152736603	17.1863	13.0496	0.02585
IGFBP7	chr4:57845108-58071676	164.288	114.454	0.0259
ARHGAP29	chr1:94634462-94703307	2.52323	1.84839	0.026
MSRB2	chr10:23384426-23410942	30.7714	23.9534	0.026
CDK5RAP3	chr17:46048428-46059147	53.8977	41.7631	0.0261
ZFP36	chr19:39897486-39900045	30.9347	17.2056	0.0261
C11orf88	chr11:111385509-111407756	4.88105	1.49242	0.02615
ACTA2	chr10:90694830-90775542	33.6019	20.4714	0.0262
ICAM2	chr17:62075710-62097994	23.3731	13.0787	0.0262
LGI4	chr19:35615416-35626178	44.8151	34.8763	0.02625
MOAP1	chr14:93648540-93651249	70.9143	94.3517	0.02625
BTBD10	chr11:13409555-13484838	20.8458	26.729	0.0263
NALCN	chr13:101706129-102068813	6.88057	8.84631	0.0263
ETV7	chr6:36321997-36355577	0.818438	0.426784	0.02635
KANK3	chr19:8387467-8408146	5.99694	4.28204	0.02635
ATHL1	chr11:289137-295688	4.92023	3.38912	0.0264
ALDH1L1	chr3:125822407-125899485	43.8839	32.7011	0.0265
TLL1	chr4:166794409-167025609	0.295126	0.506539	0.02655
NEDD9	chr6:11183530-11382581	3.49601	2.51305	0.0266
C5orf27	chr5:95187935-95195836	2.16733	1.19333	0.02665
NUDT4P1	chr12:93771700-93797024	3.29831	6.13295	0.02665
PNP	chr14:20937537-20946165	8.21601	5.77361	0.02675
TUBB6	chr18:12308256-12326568	7.97892	4.90377	0.02675
ERG	chr21:39739182-40033704	2.09672	1.41464	0.0268
FXYD5	chr19:35645624-35660788	12.2374	8.33086	0.0268
ATP8A2	chr13:25946208-26595420	2.14353	3.22231	0.02685
LOC100507588	chr19:7981031-7983980	9.07668	6.01497	0.02685
MCTP1	chr5:94042288-94620279	2.35386	3.60839	0.02685
NQO1	chr16:69743303-69760533	19.4362	14.806	0.02685
CD24	chrY:21094584-21239302	19.8938	27.0786	0.0269
C14orf180	chr14:105046055-105056183	0.365905	0.12299	0.02705
LAMB2	chr3:49158546-49170599	9.9675	7.80509	0.02705
ITPRIP	chr10:106071898-106093663	1.51489	0.987374	0.0271
NGEF	chr2:233743395-233877951	27.6828	36.6785	0.02715
ACSL4	chrX:108884563-108976621	14.6307	19.0726	0.0272
MOV10	chr1:113217047-113243368	5.67785	4.07095	0.0273
C22orf36	chr22:24979717-25024972	11.9483	8.16895	0.02735
PIDD	chr11:799178-805250	6.76276	4.84994	0.02735
FAM46A	chr6:82455446-82462428	1.44156	0.810239	0.02745
RNF165	chr18:43914186-44040783	1.21263	1.86232	0.02745
CDK8	chr13:26828755-26978569	2.83697	4.40517	0.0275
WFDC1	chr16:84328400-84363450	16.8094	12.0522	0.0275
MAF	chr16:79627744-79634622	5.57308	7.21448	0.02755
PNMAL1	chr19:46969747-46974820	49.8833	66.2921	0.02755
CRABP2	chr1:156669399-156675608	10.574	6.71758	0.0276
HPCAL4	chr1:40144644-40157089	80.5056	108.805	0.0276
GLIS2	chr16:4382224-4389598	7.14721	5.25734	0.02765
MTRNR2L3	chr20:55904830-55998278	15.2061	5.60517	0.02765
SHC2	chr19:416582-460996	37.8774	29.6073	0.02765
CAMK4	chr5:110559946-110820748	5.51465	7.66085	0.0277
GABARAPL1	chr12:10365488-10375724	213.611	292.673	0.0277
IER5	chr1:181057637-181059979	11.985	8.89112	0.0278
SLC24A6	chr12:113736570-113772925	5.70834	4.21984	0.0278
TMEM190	chr19:55888203-55889612	0.521581	0.212258	0.02785
CACNA2D3	chr3:54156692-55108584	6.10861	8.22929	0.0279
PCOLCE2	chr3:142536701-142608045	1.36437	2.33011	0.0279
CALB1	chr8:91070837-91095107	10.8027	15.8278	0.02805
ANKRD50	chr4:125585203-125633887	2.52267	3.41205	0.0281
MT1JP	chr16:56669650-56670998	1.4743	0.538555	0.0281
KIAA1683	chr19:18367905-18385319	0.558971	0.29077	0.02815
TEAD3	chr6:35441373-35464861	2.27786	1.53303	0.02815
TMEM132D	chr12:129556270-130388212	2.6094	3.53107	0.0282
ARPM1	chr3:169484710-169487683	1.53433	0.871889	0.02825
NMNAT2	chr1:183217371-183387634	22.0316	29.4764	0.02825
SOHLH1	chr9:138585254-138591374	9.68998	6.90411	0.02825
CDKN1A	chr6:36644236-36655116	36.1547	12.8388	0.02835
CUX2	chr12:111471827-111788358	2.63496	3.55438	0.02845
SLC2A1	chr1:43391045-43449029	41.499	29.5868	0.02855
NR2F1	chr5:92919042-92929786	14.2107	18.5093	0.0286
DCX	chrX:110537006-110655460	1.52601	2.09256	0.0287
F3	chr1:94994731-95007413	72.0917	52.5202	0.029
PI15	chr8:75736771-75767264	0.415406	0.249227	0.0294
XLOC_008079	chrX:139846724-139857448	7.26893	4.10635	0.0294
XLOC_013534	chr20:44058263-44077210	1.79057	0.668757	0.02945
AVP	chr20:3063201-3065370	1.53632	0.634572	0.0295
DRD4	chr11:637304-640705	2.09574	1.15667	0.0295
CHORDC1	chr11:89933596-89956532	17.421	10.4363	0.02955
RPRM	chr2:154333851-154335322	23.8606	32.1614	0.02955
LMO2	chr11:33880122-33913836	35.6135	27.3216	0.0296
HSPA7	chr1:161575848-161578341	5.93692	0.58097	0.0298
NUAK2	chr1:205271190-205290883	0.542187	0.320565	0.0298
HMOX1	chr22:35777059-35790207	7.43942	5.26829	0.03
ATP5D	chr19:1241748-1244824	204.27	154.093	0.03005
BCAT2	chr19:49298318-49314320	11.7046	8.16352	0.03005
XLOC_002996	chr3:195367105-195377621	0.831378	0.480489	0.0301
RPL29	chr3:52027643-52029958	467.009	359.775	0.03015
NME4	chr16:447191-450754	74.9526	57.6004	0.03035
CALB2	chr16:71392615-71424342	45.6069	66.7344	0.03045
TNNT1	chr19:55644160-55660606	21.2677	29.6215	0.03045
CCDC107	chr9:35658286-35665278	29.0884	21.3104	0.03055
NOVA1	chr14:26915088-27066960	34.2219	23.7217	0.03055
NRIP3	chr11:9002122-9025596	20.0538	25.9854	0.03055
LOC162632	chr17:16690205-16707819	6.32302	4.68031	0.0306
PVRL2	chr19:45349392-45392485	14.9722	11.1799	0.0306
XLOC_005784	chr6:95256289-95317650	1.40877	0.827215	0.0306
ANXA1	chr9:75766780-75785307	19.8836	13.5439	0.0308
STARD8	chrX:67867510-67945684	1.62902	1.04841	0.0309
HLA-C	chr6:31236525-31239913	151.328	117.528	0.03105
MAPK15	chr8:144798506-144804633	4.37047	2.54858	0.0311
CITED2	chr6:139693396-139695785	7.37223	10.2888	0.03115
C9orf142	chr9:139886869-139888428	62.2251	47.2417	0.0312
FLJ45340	chr7:128281294-128301052	2.64297	2.03893	0.0312
FRMPD4	chrX:12156584-12742642	3.07084	4.07611	0.03125
GPR83	chr11:94110476-94134585	2.00366	2.99431	0.03125
NDUFA3	chr19:54606159-54610281	627.912	485.132	0.0313
FOXC1	chr6:1610680-1614129	3.2053	2.2975	0.0315
PAQR5	chr15:69591293-69699976	0.925797	0.621652	0.0316
UBTD1	chr10:99258767-99330960	16.5443	12.164	0.0316
C19orf24	chr19:1275519-1279243	29.7562	22.012	0.03165
GABRB3	chr15:26788693-27018935	20.8012	27.6129	0.0317
NDOR1	chr9:140100118-140113813	6.17813	4.65606	0.03185
B4GALT1	chr9:33110638-33167356	2.2014	1.47688	0.0321
MBLAC2	chr5:89754019-89770585	4.23989	5.64269	0.0323
VEGFB	chr11:64002055-64006736	83.1474	63.5742	0.0323
CRYAB	chr11:111779349-111782473	1548.79	874.835	0.03235
NDUFAF4	chr6:97337186-97345767	15.9091	20.4973	0.03235
SUCLA2	chr13:48516790-48575462	31.3505	40.1082	0.0324
C1orf228	chr1:45140393-45191263	2.75156	1.87481	0.03245
GRIA2	chr4:158141735-158287226	40.7807	55.2916	0.03255
WASH2P	chr2:114341229-114361294	11.8012	8.61167	0.03255
C4orf22	chr4:81256873-81884910	0.898144	0.281487	0.0326
PRR14	chr16:30662240-30667734	16.4181	12.5291	0.0326
OVGP1	chr1:111956936-111970399	2.82696	1.87696	0.03265
TMEM150C	chr4:83405603-83483126	6.7586	9.28217	0.03265
CCNO	chr5:54526980-54529508	2.65159	1.52383	0.0327
ATP6V1A	chr3:113465865-113530905	42.7141	57.0019	0.03275
ENPP5	chr6:46127761-46138717	5.16127	6.96142	0.03275
XLOC_013300	chr19:32880955-32896445	3.2922	1.52521	0.03285
RBCK1	chr20:388708-411610	22.9547	17.8514	0.033
IFI6	chr1:27992571-27998724	349.902	152.838	0.0331
KISS1	chr1:204159468-204165619	0.830502	0.247037	0.03325
NUDT10	chrX:51075082-51080377	11.3841	15.1415	0.0333
XLOC_006505	chr7:77144083-77163609	0.415094	0.131042	0.0333
OLR1	chr12:10310898-10324790	2.14711	3.36375	0.03335
CD34	chr1:208059882-208084683	11.3497	8.26551	0.0334
NFIL3	chr9:94171326-94186144	8.43632	5.73341	0.0334
RPS15	chr19:1438362-1440492	504.535	390.097	0.0334
SNCA	chr4:90645249-90763142	95.7017	132.469	0.0335
WISP2	chr20:43343884-43356452	0.826365	0.498861	0.0335
HRCT1	chr9:35906188-35907138	3.67346	2.05963	0.0336
TMBIM1	chr2:219135114-219211516	64.9011	40.375	0.0336
CLSTN3	chr12:7282966-7311530	41.8733	54.2609	0.03365
PRKY	chrY:7142012-7249588	0.787027	0.460449	0.03365
C21orf58	chr21:47721046-47743785	1.40334	0.96846	0.03375
NFATC4	chr14:24836144-24848810	5.37009	4.00981	0.0338
C1orf61	chr1:156374054-156399184	364.424	277.928	0.034
MET	chr7:116312458-116438440	1.22752	0.761576	0.034
FAM183A	chr1:43613593-43622067	5.01143	1.28297	0.0341
RSPO2	chr8:108911543-109095913	3.30081	4.58323	0.0341
BCL7C	chr16:30899115-30905399	34.6146	26.04	0.03415
LOC100505576	chr17:37081420-37085637	8.3832	11.4675	0.03415
GNG2	chr14:52327021-52436518	71.4715	97.0697	0.0342
XLOC_001592	chr2:101768121-101771872	0.245591	0.407465	0.0343
ATP10A	chr15:25923859-26108349	3.66033	2.65351	0.03435
ANKRD10	chr13:111530886-111567416	18.708	14.6445	0.03445
ANXA2P2	chr9:33624222-33625532	7.83884	5.13342	0.03445
FAM43A	chr3:194406621-194409766	3.28055	2.37756	0.03445
LOC100507043	chr14:96343108-96391908	5.88654	8.07007	0.03455
SYNJ1	chr21:34001068-34100351	12.3054	16.2953	0.03455
SLC25A40	chr7:87463813-87538856	4.99968	6.85	0.0346
PRR24	chr19:47777658-47778980	33.9242	24.8482	0.03465
XLOC_008630	chr10:118036309-118040487	1.1976	0.314552	0.03465
AIF1	chr6:31582993-31584798	21.4028	31.5855	0.0347
COL16A1	chr1:32117847-32169768	15.6789	12.1541	0.0347
WDR85	chr9:140449360-140473387	11.5979	8.58079	0.03475
ARL6IP4	chr12:123464879-123467460	216.69	164.507	0.0348
GABRG2	chr5:161494647-161582545	19.5991	25.8247	0.0349
LRRFIP2	chr3:37094116-37217851	19.2983	14.8257	0.0349
HOPX	chr4:57514153-57547872	208.423	155.153	0.035
PLAC9	chr10:81892257-81904784	11.9344	8.01114	0.03505
SYNDIG1L	chr14:74872595-74892805	5.20669	3.01974	0.03505
NDNF	chr4:121956781-121993673	0.582229	0.995407	0.0351
PRKCH	chr14:61788514-62017698	3.71495	2.64736	0.0352
HTR7	chr10:92500575-92617671	0.70489	1.26981	0.03525
HLA-F	chr6:29691116-29716826	16.3633	11.7152	0.03535
KCNK3	chr2:26915580-26954066	3.34752	4.65009	0.0355
ASPDH	chr19:51014856-51017947	35.1265	25.5759	0.0356
CD53	chr1:111413820-111442558	4.30212	6.21996	0.0357
ITGB4	chr17:73717515-73753899	10.8332	7.68837	0.03585
DIRAS2	chr9:93372113-93405108	23.7926	34.4189	0.0359
GLI4	chr8:144349606-144359101	15.4149	11.4803	0.036
POLD4	chr11:67085309-67159158	36.1196	27.2085	0.036
RPL18	chr19:49118587-49122433	1014.35	765.422	0.036
PYGL	chr14:51371934-51411248	4.33668	2.96911	0.03605
TRIM16	chr17:15531279-15586193	5.39444	3.97956	0.03615
ST8SIA4	chr5:100142638-100238987	1.13118	1.57283	0.0362
TRIP6	chr7:100464949-100471076	24.2353	18.667	0.0362
LIMK2	chr22:31608249-31676066	15.6288	11.5439	0.03625
PTGFR	chr1:78956727-79006386	0.362604	0.663147	0.0363
C1orf158	chr1:12806162-12821102	0.557389	0.220523	0.03635
TEKT4P2	chr21:9907188-9968593	17.7341	13.0157	0.03635
MIAT	chr22:27042391-27247920	20.8496	13.9926	0.0364
HSD3B7	chr16:30996518-31000473	3.46411	2.16108	0.03645
TRPV2	chr17:16318855-16340317	2.25998	3.33787	0.0365
SAP25	chr7:100169852-100171270	8.59969	5.02118	0.03655
CDKN2C	chr1:51434366-51440309	8.49925	5.84462	0.0366
ZMYND10	chr3:50378536-50383156	5.38816	3.16773	0.03665
ABCB1	chr7:87133178-87461613	7.33841	4.74086	0.0367
SDHAP3	chr5:1572072-1594646	4.38778	2.98556	0.0367
FAM98B	chr15:38746327-38777063	8.60331	11.8341	0.03675
GSTP1	chr11:67351065-67354124	194.238	153.565	0.03675
WDR96	chr10:105889645-105992120	1.05194	0.593771	0.0368
FASTK	chr7:150773707-150777951	53.8378	41.4016	0.03685
CYP2D7P1	chr22:42536213-42540575	2.07721	1.14434	0.0369
HSPB9	chr17:40274755-40275371	0.929301	0.317491	0.0369
CERS5	chr12:50523580-50561097	26.4935	21.0364	0.03695
SIAH3	chr13:46354415-46425846	0.292797	0.474684	0.03695
GCSH	chr16:81115551-81129980	15.6615	11.3584	0.0371
BMP1	chr8:22022652-22069840	3.413	2.43523	0.03715
GUSBP11	chr22:23980674-24059610	5.55924	3.98595	0.03715
PFN1P2	chr1:144610814-144612727	0.456594	0.280144	0.03715
MYH14	chr19:50706884-50813801	18.0408	13.9011	0.0372
TM4SF18	chr3:149036284-149051548	2.92648	1.99842	0.0372
DMPK	chr19:46272975-46285815	28.4829	22.0273	0.03725
NAGPA	chr16:5074844-5092972	11.5516	8.56207	0.0373
MAB21L1	chr13:35516423-36705514	0.340295	0.962195	0.03735
STOML3	chr13:39540061-39564996	1.06114	0.350206	0.03735
TECPR1	chr7:97846046-97881468	5.29625	6.97895	0.03735
MN1	chr22:28144264-28197486	4.3287	5.54365	0.0375
LMTK2	chr7:97736196-97838944	6.23731	8.16408	0.03765
KCNJ6	chr21:38996785-39288696	0.343508	0.559891	0.0377
OLFML2B	chr1:161952981-161993644	0.863827	1.55518	0.0377
P4HA1	chr10:74766979-74856732	14.4796	10.6699	0.0377
ZC3HAV1	chr7:138728265-138794465	3.54359	2.65565	0.0377
KANK2	chr19:11274942-11308243	7.68651	5.81105	0.03775
LATS2	chr13:21547175-21635722	1.37418	0.953919	0.0379
LMNA	chr1:156084460-156109878	27.5096	20.7482	0.03795
AOC3	chr17:41003200-41010140	1.36898	0.816582	0.03815
FAM118A	chr22:45705080-45737836	8.72114	6.61982	0.03815
GRB14	chr2:165349322-165478360	1.83665	1.26592	0.0382
PIM1	chr6:37137921-37143204	5.40202	3.85492	0.0382
PLIN3	chr19:4838345-4867780	16.4522	12.346	0.0382
PTPRCAP	chr11:67202980-67205153	5.08185	3.04082	0.0382
SYNM	chr15:99645285-99675800	21.6965	15.9451	0.03825
CD164L2	chr1:27705595-27709805	0.545383	0.117994	0.0383
RBPMS	chr8:30241943-30429734	5.12621	3.3418	0.03835
METRN	chr16:765172-767480	148.596	114.102	0.0384
KCNG1	chr20:49620192-49639675	8.83169	12.1539	0.0385
PPP3CB	chr10:75196562-75255782	55.0652	72.751	0.03855
RAB3C	chr5:57878938-58147406	6.2456	9.17078	0.03855
PDGFRB	chr5:149493401-149535422	10.7443	8.16147	0.0386
CCDC151	chr19:11531271-11545980	2.5023	1.70751	0.0387
PLK5	chr19:1524072-1535455	4.32026	2.88138	0.0388
NOTCH4	chr6:32158542-32191844	4.22744	3.13578	0.03905
LOC157627	chr8:9757573-9760839	11.6083	8.70638	0.0391
AGTRAP	chr1:11796141-11810828	18.2745	13.3005	0.03915
BHLHE40	chr3:5021096-5026865	35.5541	27.2295	0.03945
ZFAND2A	chr7:1192542-1199855	76.5671	58.676	0.03945
EXPH5	chr11:108376157-108464374	0.382137	0.224192	0.0395
RIN1	chr11:66099541-66104000	10.6915	8.07646	0.0395
C6orf105	chr6:11713887-11779280	0.616081	0.995834	0.03955
FLJ43390	chr14:62584074-62600903	7.80983	10.3122	0.03955
RCN2	chr15:77223961-77242601	39.2443	49.7961	0.0396
XLOC_014351	chr22:32904728-32905176	15.8264	9.78801	0.0396
RRAGB	chrX:55744109-55785207	13.7788	17.9562	0.03965
PPP1R3B	chr8:8993763-9009152	0.937256	0.560492	0.0397
BTNL9	chr5:180467224-180488523	4.60285	3.29523	0.03975
STAT1	chr2:191833761-191878976	20.3993	15.6805	0.03975
GALNT14	chr2:31133332-31361571	3.60479	5.01059	0.0398
MUC20	chr3:195447752-195464540	1.34892	0.925166	0.0398
MAP2K2	chr19:4090319-4124126	91.6831	72.5085	0.03995
C1orf64	chr1:16330730-16333184	13.3447	7.93421	0.04
LYG1	chr2:99900700-99917639	1.18038	0.741947	0.0402
VPS35	chr16:46693588-46723144	27.1462	34.2464	0.0402
KLF15	chr3:126061477-126076236	16.7892	12.9646	0.04025
XLOC_012496	chr17:44907957-44910608	4.86947	2.89395	0.0403
SLC9A3R1	chr17:72744751-72765499	75.1626	58.9764	0.04035
KHDRBS2	chr6:62389864-62996100	3.78013	5.22427	0.0404
PLCD4	chr2:219472487-219501909	2.07652	1.39359	0.04045
XLOC_005958	chr7:560027-565027	5.07917	3.22867	0.0405
ASAP3	chr1:23755055-23810750	9.54218	7.22426	0.04055
LOC100128071	chr1:32826870-32827844	8.60082	5.08393	0.04055
CNTN1	chr12:41086357-41464094	17.6086	24.9861	0.04075
PKDCC	chr2:42275160-42285668	6.419	4.68066	0.04075
C17orf89	chr17:79213110-79215098	135.658	104.581	0.04115
STAT5A	chr17:40439564-40463960	2.51335	1.81587	0.04115
THBD	chr20:23026269-23030301	1.51895	1.04295	0.04115
CMTM3	chr16:66637934-66647795	6.9162	5.00988	0.0412
EPS8L2	chr11:706119-727727	4.10952	2.99837	0.0413
SDSL	chr12:113860215-113876081	7.40761	5.05892	0.0413
XLOC_014121	chr21:46419126-46424642	1.12128	0.312039	0.04135
TAPBP	chr6:33267471-33282164	30.9519	24.5328	0.0414
SLC1A6	chr19:15060990-15083730	6.51204	8.8145	0.04145
EPAS1	chr2:46524540-46613842	46.364	35.667	0.0416
CRYGS	chr3:186256231-186262167	4.50551	2.56743	0.04165
REPS2	chrX:16964813-17171403	10.3372	13.1491	0.04165
ALCAM	chr3:105085556-105295757	32.2292	41.366	0.04185
RBFOX1	chr16:6069131-7763340	36.3219	47.7526	0.04185
SEMA3D	chr7:84624871-84751247	1.18786	1.94255	0.04185
CHSY1	chr15:101715927-101792137	5.90873	4.51335	0.0419
XLOC_000643	chr1:246938404-246956015	4.78762	2.73695	0.042
ZNF83	chr19:53115617-53193886	16.3025	12.3475	0.04215
FCGBP	chr19:40353962-40440533	0.413512	0.280298	0.0422
SELPLG	chr12:109015679-109027670	4.21802	6.12663	0.0422
CXXC5	chr5:139028300-139062680	23.8836	30.3388	0.04245
RHPN1	chr8:144451024-144466390	17.7779	14.1333	0.04245
SDAD1	chr4:76871067-76912113	8.85863	11.2759	0.0426
DICER1-AS	chr14:95624024-95646270	13.3067	9.34124	0.0427
XKR4	chr8:56015016-56438710	0.433209	0.778149	0.0428
DNAH6	chr2:84743578-85046713	0.496606	0.339476	0.04285
PTPRR	chr12:71031852-71314584	8.45154	11.4852	0.04285
COPS4	chr4:83956238-83996971	32.1114	41.2174	0.0429
ADAM33	chr20:3648619-3662738	2.64457	1.81786	0.04305
ECI1	chr16:2289872-2301602	41.9104	32.2835	0.0431
AATF	chr17:35306174-35414171	19.5343	14.9722	0.04315
ICAM5	chr19:10400654-10407454	17.3397	22.8234	0.0432
LRP10	chr14:23340959-23347291	16.6417	12.9012	0.0432
MAP3K11	chr11:65365225-65381720	19.8045	15.3322	0.04325
SLC10A4	chr4:48485359-48491541	2.10676	1.3839	0.04325
SPSB1	chr1:9352940-9429590	4.33875	3.14041	0.04335
EHF	chr11:34642587-34684834	0.385997	0.206528	0.0434
GIT1	chr17:27900486-27916610	90.6322	70.0941	0.0434
SDHAP2	chr3:195384909-195415735	0.770532	1.30253	0.04345
CLDN9	chr16:3062456-3064506	1.64127	0.939149	0.0435
FLNB	chr3:57994126-58157982	9.82568	7.45372	0.0435
GIMAP5	chr7:150413644-150440737	4.64252	2.60958	0.04355
GRIP1	chr12:66741210-67072925	1.17795	1.74263	0.04355
H19	chr11:2016405-2019065	1.43952	0.70562	0.04365
LTK	chr15:41795839-41806085	0.451048	0.260914	0.04365
RFPL1-AS1	chr22:29833003-29838444	15.8108	20.2123	0.04365
CACNG1	chr17:65040651-65052911	0.983453	0.607667	0.0437
JAZF1	chr7:27870192-28280996	14.5025	18.5303	0.0437
ZRSR2	chrX:15808573-15841382	16.1181	12.3955	0.0437
GPR61	chr1:110082493-110088455	1.17907	1.95888	0.0439
ACER2	chr9:19408924-19452500	0.544788	0.339828	0.04395
PNMA1	chr14:74178485-74181128	80.3673	100.526	0.04395
LY6G5B	chr6:31638727-31640227	6.38151	4.46025	0.04405
PLA2G5	chr1:20396700-20418394	5.28036	3.66808	0.04405
CUL9	chr6:43149921-43192325	5.6307	4.48983	0.0442
RAB3A	chr19:18307610-18314874	172.7	220.303	0.0442
ADAMTS9	chr3:64501330-64997143	1.91804	1.16044	0.04425
HOMER1	chr5:78669785-78809700	6.65051	9.02352	0.04425
SUPV3L1	chr10:70939992-70968849	11.3164	8.81131	0.04425
OASL	chr12:121458094-121476780	0.916866	0.474368	0.0444
TPM4	chr19:16178316-16213813	57.4576	45.6935	0.0445
C3orf64	chr3:69024367-69062774	2.68637	1.93163	0.04455
MAPK11	chr22:50702141-50708779	43.3172	34.4743	0.0447
DTX2	chr7:76090971-76135312	2.55725	1.66183	0.0448
PHACTR2	chr6:143929316-144152322	1.64612	2.21927	0.04485
C9orf24	chr9:34379016-34397849	36.8807	28.0264	0.0449
GPR176	chr15:40092930-40213093	2.76149	3.90507	0.04495
DLL4	chr15:41221530-41231258	2.51221	1.7131	0.04505
SACS	chr13:23902964-24007841	3.62378	4.52895	0.0451
C8orf73	chr8:144648362-144654928	1.09201	0.619256	0.04515
ZNF768	chr16:30535321-30537910	24.1429	19.1979	0.04515
ETV6	chr12:11802787-12048325	1.92709	1.40588	0.04525
ZNF580	chr19:56152391-56154836	44.745	34.2092	0.04525
RNF144B	chr6:18387580-18469105	2.29227	1.66046	0.0453
ADAMTS18	chr16:77316024-77469011	0.229384	0.370665	0.04535
RPL37	chr5:40831429-40835387	283.751	221.476	0.04535
UAP1L1	chr9:139971952-139978990	7.18366	5.38154	0.04545
SIRT7	chr17:79869814-79876058	7.24003	5.2465	0.04555
XLOC_012568	chr17:70380442-70588943	8.44313	6.09944	0.0457
CDK2AP2	chr11:67273967-67276102	38.5652	29.9384	0.04575
PCDH20	chr13:61983818-61989655	2.82344	3.83163	0.0458
CLCF1	chr11:67085309-67159158	0.645511	0.246159	0.0459
MYCT1	chr6:153019029-153045715	3.32581	2.19011	0.0459
ZNF787	chr19:56598731-56632649	14.2246	11.1163	0.04595
STAT2	chr12:56735381-56754037	14.1925	11.1689	0.04605
CHRNA7	chr15:32322690-32462384	0.353994	0.58078	0.04615
ZBTB42	chr14:105266932-105271048	0.511753	0.309515	0.0464
LHPP	chr10:126150340-126302710	114.51	87.61	0.04645
TNIP2	chr4:2743386-2758103	10.6223	7.72096	0.04655
LIMS2	chr2:128395995-128439360	21.0932	13.0962	0.0466
RNASEK-C17ORF49	chr17:6915735-6922973	2.42866	1.00232	0.0466
SRRM3	chr7:75831215-75916605	14.1604	10.9477	0.0466
SLC39A12	chr10:18240767-18332221	12.6248	9.44976	0.04665
FOXP1	chr3:71003864-71633140	6.36758	4.89759	0.0467
HLA-A	chr6:29910246-29913661	179.724	141.75	0.0467
NRXN1	chr2:50145642-51259674	28.4082	36.8034	0.0468
ACRC	chrX:70430034-70948962	2.68692	1.02033	0.04685
DTX3L	chr3:122246759-122294049	2.58801	1.73583	0.04695
FAM176B	chr1:36787631-36789755	6.82573	4.6526	0.047
PERP	chr6:138409641-138428660	2.67375	1.95753	0.04715
PTPRO	chr12:15475190-15751265	4.44553	6.22367	0.04715
ACAP3	chr1:1227763-1243269	50.6231	40.3396	0.0472
KRAS	chr12:25358179-25403854	9.8695	12.4019	0.04735
C16orf89	chr16:5094122-5116146	19.0915	14.5062	0.0474
APOL6	chr22:36044423-36064456	1.7087	1.22143	0.0475
ANKRD32	chr5:93954390-94031573	1.89244	2.57182	0.04755
ITPR3	chr6:33589155-33664348	1.67252	1.20196	0.04755
MRPL23	chr11:1968501-1977839	83.9476	67.2976	0.0476
SIX5	chr19:46268042-46272497	2.68339	1.87102	0.0476
BCL3	chr19:45251977-45263301	4.0622	2.4821	0.04765
HEY2	chr6:126070731-126082415	5.36105	3.95684	0.0477
OAS2	chr12:113416273-113449528	3.04184	1.98239	0.04775
UBN2	chr7:138916230-138992982	2.14027	1.66502	0.04775
TP53I13	chr17:27895738-27900175	14.4997	10.9782	0.0478
AP3M2	chr8:42010463-42028701	19.1731	24.1578	0.0479
NXN	chr17:702552-882998	9.70757	7.23922	0.0479
C5orf39	chr5:43039181-43040447	0.946968	0.594254	0.04795
SPHKAP	chr2:228844669-229046361	5.4021	7.48543	0.048
KIAA1539	chr9:35104117-35115893	16.5814	13.2547	0.04805
ZNF33B	chr10:43084554-43133992	3.36383	4.39828	0.04805
ASGR1	chr17:7076750-7082883	3.84386	2.4675	0.0481
NOTCH2NL	chr1:145209110-145285912	4.27389	3.25561	0.0482
CCDC40	chr17:78010430-78074412	1.39546	0.857543	0.04825
MAGEL2	chr15:23888695-23892993	1.86542	2.70408	0.04835
SLITRK1	chr13:84451342-84456528	5.82606	7.44533	0.04845
TNFAIP8L3	chr15:51348798-51397473	13.5675	17.4749	0.04845
ZNF516	chr18:74069636-74207146	3.07852	2.42421	0.04845
XLOC_009146	chr11:61264003-61274382	3.77222	2.09934	0.0486
GADD45GIP1	chr19:13064971-13068050	142.954	114.751	0.04875
XLOC_012534	chr17:56066402-56072211	23.8328	14.1988	0.049
MIA	chr19:41281081-41314346	1.14097	0.378374	0.04905
NELL2	chr12:44902057-45307711	57.5772	77.5241	0.04905
RAP1GAP2	chr17:2699731-2941035	13.9424	17.8672	0.0491
PLCB3	chr11:64018994-64036924	3.74679	2.82831	0.04915
DARC	chr1:159173802-159176290	13.33	9.61323	0.0492
HBEGF	chr5:139712427-139726188	8.40239	6.17796	0.0492
NTSR2	chr2:11798303-11810329	59.1672	46.2734	0.04925
XLOC_012046	chr16:86508050-86542466	0.965607	0.51339	0.04925
KRT222	chr17:38811871-38821416	10.4764	14.2668	0.04935
IGFBP4	chr17:38599675-38613982	18.6185	14.3428	0.04945
CCND3	chr6:41902670-42016610	54.9632	43.4738	0.0495
CSRNP3	chr2:166326156-166545917	4.21116	5.45146	0.0495
ELMOD1	chr11:107461816-107537505	22.9584	29.5716	0.0495
WDR16	chr17:9479943-9546776	2.07138	1.13148	0.0495
CLIC3	chr9:139889059-139891024	1.49793	0.947729	0.04955
H2AFX	chr11:118964584-118966177	37.069	29.2092	0.04955
ZNF444	chr19:56652555-56672262	31.2706	25.0578	0.04965
CACNA1E	chr1:181452685-181775921	5.57302	7.22548	0.04975
NOS1	chr12:117645946-117799607	3.16659	4.10367	0.0498
DCK	chr4:71859264-71896629	11.625	14.8953	0.0499
SMO	chr7:128828712-128853385	4.98461	3.68436	0.04995
