# Supplementary material for: Non-coding RNA dysregulation in the amygdala region of schizophrenia patients contributes to the pathogenesis of the disease
Source: Transl Psychiatry. 2018 Feb 2;8:44. doi: 10.1038/s41398-017-0030-5 (PMC5804029; doi:10.1038/s41398-017-0030-5)
Supplement: Supplementary file 5 — miRNAs in SCZ subyptes [file 41398_2017_30_MOESM5_ESM.xlsx]

## Sheet: subtypes
Disorganized
gene_id	locus	case	control	p_value	scz_miRNA	functions
hsa-mir-720	chr3:164059128-164059238	0	74.7085	5e-05
hsa-mir-1975	chr7:148638579-148638654	10742500	3402220	0.0007
hsa-mir-544b	chr3:124451285-124451363	0	444.53	0.011
hsa-mir-328	chr16:67236223-67236298	1312930	2216300	0.01625
hsa-mir-211	chr15:31357234-31357344	2056.17	9031.05	0.01855
hsa-mir-132	chr17:1953201-1953302	1310350	2115250	0.02555	YES	repressed in mice deficient for the NMDA-R coagonist D-serine;linked to circadian rhythm behaviors;networked together in MDD patients;
hsa-mir-543	chr14:101498323-101498401	1281640	2088730	0.02875
hsa-mir-1293	chr12:50627924-50627995	118.604	0	0.03015
hsa-mir-585	chr5:168690604-168690698	2317.83	6489.41	0.0314
hsa-mir-184	chr15:79502129-79502213	21598.4	50176.8	0.03975
hsa-mir-212	chr17:1953564-1953674	57058.5	91918	0.0477
Paranoid
gene_id	locus	case	control	p_value	scz_miRNA	functions
hsa-mir-720	chr3:164059128-164059238	0	74.7085	5e-05
hsa-mir-1975	chr7:148638579-148638654	10700000	3400000	0.0007
hsa-mir-544b	chr3:124451285-124451363	0	444.53	0.011
hsa-mir-328	chr16:67236223-67236298	1310000	2220000	0.01625
hsa-mir-211	chr15:31357234-31357344	2056.17	9031.05	0.01855
hsa-mir-132	chr17:1953201-1953302	1310000	2120000	0.02555	YES	repressed in mice deficient for the NMDA-R coagonist D-serine;linked to circadian rhythm behaviors;networked together in MDD patients;
hsa-mir-543	chr14:101498323-101498401	1280000	2090000	0.02875
hsa-mir-1293	chr12:50627924-50627995	118.604	0	0.03015
hsa-mir-585	chr5:168690604-168690698	2317.83	6489.41	0.0314
hsa-mir-184	chr15:79502129-79502213	21598.4	50176.8	0.03975
hsa-mir-212	chr17:1953564-1953674	57058.5	91918	0.0477
Undifferential
gene_id	locus	case	control	log2(fold_change)	p_value	scz_miRNA	functions
hsa-mir-34c	chr11:111384163-111384240	1335870	354736	-1.91296	5e-05	YES	downregulated in MDD patients, possibly due to alterered transcription from the pri-miRNA source;overexpression in mice prevents anxiety-associated responses in stressed mice; may control these behaviors through CRFR1 gene
hsa-mir-527	chr19:54257271-54257356	81.8602	0	#NAME?	0.00015
hsa-mir-375	chr2:219866366-219866430	88258.3	25141	-1.81169	0.00045
hsa-mir-663	chr20:26188821-26188914	896.602	3924.18	2.12985	0.00155
hsa-mir-483	chr11:2155363-2155439	1763.07	5379.02	1.60925	0.00785
hsa-mir-1975	chr7:148638579-148638654	6754360	3385160	-0.996592	0.00855
hsa-mir-3136	chr3:69098108-69098186	0	116.509	inf	0.0103
hsa-mir-372	chr19:54291143-54291210	4436.94	15137	1.77044	0.01185
hsa-mir-132	chr17:1953201-1953302	1432370	2109010	0.558161	0.0216	YES
hsa-mir-3126	chr2:69330813-69330887	21.604	178.41	3.04583	0.0219
hsa-mir-34b	chr11:111383662-111383746	31761.7	10719.6	-1.56704	0.0234	YES	downregulated in MDD patients, possibly due to alterered transcription from the pri-miRNA source
hsa-mir-212	chr17:1953564-1953674	59446.5	91672.8	0.624902	0.03005
hsa-mir-184	chr15:79502129-79502213	103804	50020	-1.05329	0.03405
hsa-mir-516b-1	chr19:54240098-54240188	836.804	2019.72	1.27119	0.0375
hsa-mir-639	chr19:14640354-14640452	8.38456	87.3222	3.38054	0.0375
hsa-mir-548t	chr4:174189310-174189384	0	93.8706	inf	0.03875	YES
hsa-mir-3130-4	chr2:207647957-207648032	0	155.002	inf	0.047
hsa-mir-498	chr19:54177450-54177574	20.9773	3.06119	-2.77667	0.04985
