# Supplementary material for: Non-coding RNA dysregulation in the amygdala region of schizophrenia patients contributes to the pathogenesis of the disease
Source: Transl Psychiatry. 2018 Feb 2;8:44. doi: 10.1038/s41398-017-0030-5 (PMC5804029; doi:10.1038/s41398-017-0030-5)
Supplement: Supplementary file 6 — lncRNAs in SCZ subtypes [file 41398_2017_30_MOESM6_ESM.xlsx]

## Sheet: Subtypes_lncRNAs
Disorganized
lncRNA	locus	case	control	pV	SCZ_GWAS_SNP_locus	GWAS_pV	SNP_ID	distance
RP11-73M18.9	chr14:104179903-104180586	24.6224	6.58837	0.0007	chr14:104196405	9.86e-08	rs12433009	15819
RP11-73M18.8	chr14:104162689-104163500	154.61	101.19	0.03445	chr14:104196405	9.86e-08	rs12433009	32905
RP11-96D1.11	chr16:68258615-68263048	65.801	34.8864	0.01325	chr16:68189340	3.27e-08	rs8044995	69275
RP11-73M18.8	chr14:104162689-104163500	154.61	101.19	0.03445	chr14:104046834	1.17e-13	rs12887734	115855
RP11-73M18.9	chr14:104179903-104180586	24.6224	6.58837	0.0007	chr14:104046834	1.17e-13	rs12887734	133069
RP11-953B20.1	chr8:143171187-143172980	22.2335	11.1664	0.01245	chr8:143312933	2.03e-13	rs4129585	139953
RP11-953B20.1	chr8:143171187-143172980	22.2335	11.1664	0.01245	chr8:143358316	1.89e-09	rs72687362	185336
RP11-839G9.1	chr18:52553096-52565314	15.4554	27.1454	0.01105	chr18:52750688	4.13e-11	rs11874716	185374
AC005235.1	chr2:199164086-199239821	0.19204	2.39989	0.0177	chr2:198921201	2.36e-08	rs1837495	242885
AC099684.1	chr17:1921009-1926958	9.11463	2.8432	0.0385	chr17:2208899	1.04e-09	rs4523957	281941
RP4-816N1.7	chr12:2906042-2922068	226.656	74.2461	0.0027	chr12:2511831	5.39e-09	rs2239063	394211
RP11-259K5.1	chr3:37258269-37259479	21.2081	5.233	0.0028	chr3:36858583	3.39e-12	rs75968099	399686
RP11-259K5.1	chr3:37258269-37259479	21.2081	5.233	0.0028	chr3:36850490	7.76e-08	rs11707149	407779
CTD-2170G1.2	chr5:61028600-61031496	19.7439	9.47594	0.03625	chr5:60598543	1.73e-13	rs4391122	430057
CTD-2303H24.2	chr17:18414534-18455019	9.60355	15.6221	0.04115	chr17:17958402	6.84e-09	rs8082590	456132
SH3RF3-AS1	chr2:109743782-109745386	2.32164	4.42128	0.02525	chr2:110284236	7.69e-08	rs9330316	538850
RP4-816N1.7	chr12:2906042-2922068	226.656	74.2461	0.0027	chr12:2344960	2.63e-17	rs2007044	561082
RP11-217L21.1	chr11:131416555-131443494	0.424976	3.41835	0.0018	chr11:130803634	3.94e-09	rs12790299	612921
RP11-839G9.1	chr18:52553096-52565314	15.4554	27.1454	0.01105	chr18:53200117	9.09e-13	rs9636107	634803
RP11-217L21.1	chr11:131416555-131443494	0.424976	3.41835	0.0018	chr11:130718630	2.88e-12	rs10791097	697925
RP11-217L21.1	chr11:131416555-131443494	0.424976	3.41835	0.0018	chr11:130718214	2.36e-09	rs35274053	698341
AC007283.5	chr2:202031687-202032269	111.281	65.1454	0.0273	chr2:201244261	5.92e-08	rs6708345	787426
AC005235.1	chr2:199164086-199239821	0.19204	2.39989	0.0177	chr2:198304577	1.48e-11	rs6434928	859509
AC005235.1	chr2:199164086-199239821	0.19204	2.39989	0.0177	chr2:200164252	3.4e-08	rs6704641	924431
RP11-138A9.2	chr7:130621222-130624420	2.56858	0.709457	0.00505	chr7:131567263	2.26e-08	rs7801375	942843
Paranoid
lncRNA	locus	case	control	pV	SCZ_GWAS_SNP_locus	GWAS_pV	SNP_ID	distance
RP11-677M14.2	chr11:124614529-124616233	85.7424	160.158	0.0064	chr11:124613957	3.68e-12	rs55661361	572
SATB2-AS1	chr2:200322422-200341658	2.60392	8.12949	0.01225	chr2:200164252	3.4e-08	rs6704641	158170
LINC00940	chr12:2038367-2045740	1.31105	4.2843	0.0072	chr12:2344960	2.63e-17	rs2007044	299220
RP11-16K12.1	chr15:79271230-79278268	1.15446	3.07237	0.0271	chr15:78908032	1.87e-12	rs8042374	363198
LINC00940	chr12:2038367-2045740	1.31105	4.2843	0.0072	chr12:2511831	5.39e-09	rs2239063	466091
SATB2-AS1	chr2:200322422-200341658	2.60392	8.12949	0.01225	chr2:200825240	3.47e-14	rs281768	483582
TEX41	chr2:145425533-145940216	1.52702	2.3349	0.00755	chr2:146439945	1.21e-08	rs6430095	499729
OSTM1-AS1	chr6:108444718-108480596	11.5724	5.07135	0.0129	chr6:108983527	3.37e-08	rs9398171	502931
AC009487.5	chr2:162280525-162285285	40.5309	75.3476	0.0032	chr2:162845855	4.38e-08	rs2909457	560570
RP11-217L21.1	chr11:131416555-131443494	0.556255	3.53372	0.01195	chr11:130803634	3.94e-09	rs12790299	612921
RP11-217L21.1	chr11:131416555-131443494	0.556255	3.53372	0.01195	chr11:130718630	2.88e-12	rs10791097	697925
RP11-217L21.1	chr11:131416555-131443494	0.556255	3.53372	0.01195	chr11:130718214	2.36e-09	rs35274053	698341
RP6-91H8.5	chr14:71685816-71689441	1.98059	3.72603	0.02055	chr14:72389021	1.8e-08	rs36345	699580
RP6-91H8.5	chr14:71685816-71689441	1.98059	3.72603	0.02055	chr14:72417326	1.69e-09	rs2332700	727885
CTD-3064M3.7	chr8:142444644-142448054	3.92049	0.81961	0.0074	chr8:143312933	2.03e-13	rs4129585	864879
SATB2-AS1	chr2:200322422-200341658	2.60392	8.12949	0.01225	chr2:201244261	5.92e-08	rs6708345	902603
CTD-3064M3.7	chr8:142444644-142448054	3.92049	0.81961	0.0074	chr8:143358316	1.89e-09	rs72687362	910262
RP11-449P15.1	chr7:1094995-1098897	68.7731	38.4447	0.0289	chr7:2029867	6.43e-14	rs58120505	930970
Undifferential
lncRNA	locus	case	control	pV	SCZ_GWAS_SNP_locus	GWAS_pV	SNP_ID	distance
AC067959.1	chr2:21444046-22753977	1.65014	6.18746	0.02355	chr2:22754466	8.37e-08	rs1509378	489
NDUFA6-AS1	chr22:42486934-42535938	26.7693	44.3236	0.0499	chr22:42538029	1.52e-08	rs1058167	2091
RP11-724N1.1	chr10:104674341-104675161	3.57426	1.37889	0.01605	chr10:104680137	1.53e-13	rs2297787	4976
AC005009.2	chr7:86413541-86415986	22.9313	50.602	0.00165	chr7:86427626	1.04e-10	rs12704290	11640
RP11-724N1.1	chr10:104674341-104675161	3.57426	1.37889	0.01605	chr10:104612335	9.24e-18	rs11191419	62006
RP11-724N1.1	chr10:104674341-104675161	3.57426	1.37889	0.01605	chr10:104741583	1.42e-08	rs55833108	66422
NDUFA6-AS1	chr22:42486934-42535938	26.7693	44.3236	0.0499	chr22:42603814	1.48e-09	rs6002655	67876
RP11-96D1.11	chr16:68258615-68263048	53.5029	35.407	0.0251	chr16:68189340	3.27e-08	rs8044995	69275
RP1-59D14.1	chr17:2288140-2289958	43.437	74.7725	0.0019	chr17:2208899	1.04e-09	rs4523957	79241
AC138430.4	chr19:19366450-19384178	22.8335	36.6976	0.01805	chr19:19478022	6.92e-09	rs2905426	93844
RP11-47A8.5	chr10:104402548-104403897	13.9434	22.6991	0.02485	chr10:104300638	4.79e-09	rs9665626	101910
AC009133.15	chr16:29817816-29819053	191.546	283.844	0.0437	chr16:29939877	1.3e-10	rs12691307	120824
RP11-664I21.5	chr11:124753586-124757685	18.3946	10.4027	0.00145	chr11:124613957	3.68e-12	rs55661361	139629
RP11-562L8.1	chr14:29734030-29850501	1.24976	3.11317	0.049	chr14:30000405	5.39e-08	rs1191551	149904
SATB2-AS1	chr2:200322422-200341658	3.27176	8.03135	0.0164	chr2:200164252	3.4e-08	rs6704641	158170
CTA-250D10.19	chr22:42377307-42378221	8.06369	14.9378	0.02025	chr22:42538029	1.52e-08	rs1058167	159808
RP11-129K12.3	chr3:37027356-37028273	25.176	14.082	0.0394	chr3:36858583	3.39e-12	rs75968099	168773
RP11-129K12.3	chr3:37027356-37028273	25.176	14.082	0.0394	chr3:36850490	7.76e-08	rs11707149	176866
RP11-47A8.5	chr10:104402548-104403897	13.9434	22.6991	0.02485	chr10:104612335	9.24e-18	rs11191419	208438
CTA-250D10.23	chr22:42318026-42319104	5.4983	10.9058	0.04505	chr22:42538029	1.52e-08	rs1058167	218925
RP11-261C10.4	chr1:243327939-243332747	2.52193	7.4311	5e-05	chr1:243555219	1.79e-08	rs10803138	222472
CTA-250D10.19	chr22:42377307-42378221	8.06369	14.9378	0.02025	chr22:42603814	1.48e-09	rs6002655	225593
NCAM1-AS1	chr11:113140253-113144623	5.99533	10.3981	0.0268	chr11:113392994	4.09e-10	rs2514218	248371
RP11-667K14.3	chr17:1946768-1948262	24.2942	16.3009	0.0477	chr17:2208899	1.04e-09	rs4523957	260637
RP11-667K14.4	chr17:1946193-1946719	448.97	320.245	0.04415	chr17:2208899	1.04e-09	rs4523957	262180
CTC-479C5.10	chr16:67916363-67920270	55.4435	37.91	0.02855	chr16:68189340	3.27e-08	rs8044995	269070
LINC00599	chr8:9757573-9762876	310.387	178.127	0.0428	chr8:10033425	9.05e-08	rs73191547	270549
RP11-47A8.5	chr10:104402548-104403897	13.9434	22.6991	0.02485	chr10:104680137	1.53e-13	rs2297787	276240
CTA-250D10.23	chr22:42318026-42319104	5.4983	10.9058	0.04505	chr22:42603814	1.48e-09	rs6002655	284710
RP11-762H8.4	chr15:78573291-78574532	1587.79	740.515	0.0028	chr15:78908032	1.87e-12	rs8042374	333500
RP11-47A8.5	chr10:104402548-104403897	13.9434	22.6991	0.02485	chr10:104741583	1.42e-08	rs55833108	337686
RP11-562L8.1	chr14:29734030-29850501	1.24976	3.11317	0.049	chr14:30190316	4.14e-08	rs2068012	339815
RP11-261C10.4	chr1:243327939-243332747	2.52193	7.4311	5e-05	chr1:243690491	7.52e-08	rs13376709	357744
AC004447.2	chr19:19101701-19104419	246.697	160.516	0.0151	chr19:19478022	6.92e-09	rs2905426	373603
RP11-724N1.1	chr10:104674341-104675161	3.57426	1.37889	0.01605	chr10:104300638	4.79e-09	rs9665626	373703
RP11-74E22.5	chr17:2586598-2588382	406.068	647.021	0.00675	chr17:2208899	1.04e-09	rs4523957	377699
RP4-816N1.7	chr12:2906042-2922068	264.2	75.3592	5e-05	chr12:2511831	5.39e-09	rs2239063	394211
RP11-259K5.1	chr3:37258269-37259479	26.7251	5.30136	5e-05	chr3:36858583	3.39e-12	rs75968099	399686
RP11-486O12.2	chr12:124066766-124069662	8.66291	15.9184	0.01705	chr12:123665113	2.19e-14	rs2851447	401653
RP11-259K5.1	chr3:37258269-37259479	26.7251	5.30136	5e-05	chr3:36850490	7.76e-08	rs11707149	407779
CTD-2292P10.4	chr8:143783669-143808391	6.71691	10.188	0.02555	chr8:143358316	1.89e-09	rs72687362	425353
CTD-2292P10.2	chr8:143808700-143809108	25.2862	44.1978	0.0343	chr8:143358316	1.89e-09	rs72687362	450384
CTD-2292P10.4	chr8:143783669-143808391	6.71691	10.188	0.02555	chr8:143312933	2.03e-13	rs4129585	470736
SATB2-AS1	chr2:200322422-200341658	3.27176	8.03135	0.0164	chr2:200825240	3.47e-14	rs281768	483582
RP11-706C16.7	chr8:143844533-143847845	2.68893	1.20394	0.005	chr8:143358316	1.89e-09	rs72687362	486217
CTD-2292P10.2	chr8:143808700-143809108	25.2862	44.1978	0.0343	chr8:143312933	2.03e-13	rs4129585	495767
TEX41	chr2:145425533-145940216	3.76386	2.29809	0.00085	chr2:146439945	1.21e-08	rs6430095	499729
RP11-338K17.8	chr12:124192148-124192933	86.0856	56.8923	0.0261	chr12:123665113	2.19e-14	rs2851447	527035
RP11-706C16.7	chr8:143844533-143847845	2.68893	1.20394	0.005	chr8:143312933	2.03e-13	rs4129585	531600
RP11-53O19.1	chr5:44745001-44808879	24.7069	46.5259	0.0424	chr5:45364875	1.24e-08	rs1501357	555996
RP11-629G13.1	chr11:112830001-112834182	8.00146	14.9742	0.0122	chr11:113392994	4.09e-10	rs2514218	558812
#NAME?	chr12:2906042-2922068	264.2	75.3592	5e-05	chr12:2344960	2.63e-17	rs2007044	561082
RP11-17L5.4	chr15:79484048-79576287	8.51827	24.209	0.0101	chr15:78908032	1.87e-12	rs8042374	576016
CTD-2012K14.3	chr16:67576025-67576866	113.084	178.394	0.016	chr16:68189340	3.27e-08	rs8044995	612474
RP11-217L21.1	chr11:131416555-131443494	0.291607	3.47626	5e-05	chr11:130803634	3.94e-09	rs12790299	612921
RP11-697E2.4	chr15:90788644-90789043	11.5836	5.39036	0.0486	chr15:91407275	1.7e-08	rs4932372	618232
RP11-114H24.6	chr15:78285746-78287631	59.0631	28.2475	0.0107	chr15:78908032	1.87e-12	rs8042374	620401
RP11-697E2.4	chr15:90788644-90789043	11.5836	5.39036	0.0486	chr15:91426560	2.3e-12	rs4702	637517
RP11-253E3.3	chr12:3150602-3154116	2.81499	1.09267	0.0078	chr12:2511831	5.39e-09	rs2239063	638771
RP11-217L21.1	chr11:131416555-131443494	0.291607	3.47626	5e-05	chr11:130718630	2.88e-12	rs10791097	697925
RP11-217L21.1	chr11:131416555-131443494	0.291607	3.47626	5e-05	chr11:130718214	2.36e-09	rs35274053	698341
RP11-495O11.1	chr11:45673078-45674241	3.54023	7.27245	0.0416	chr11:46373311	8.25e-11	rs7951870	699070
CTA-250D10.23	chr22:42318026-42319104	5.4983	10.9058	0.04505	chr22:41587556	6.76e-12	rs9607782	730470
RP11-473I1.9	chr16:9198704-9201031	25.8244	43.0862	0.02525	chr16:9946319	6.72e-09	rs9922678	745288
BOLA3-AS1	chr2:74375135-74377188	26.563	45.2143	0.0081	chr2:73623439	8.42e-08	rs56145559	751696
RP11-403I13.4	chr1:149239530-149265510	1.63943	3.54745	0.0252	chr1:150031490	9.34e-10	rs140505938	765980
AC007283.5	chr2:202031687-202032269	128.695	66.1016	0.00345	chr2:201244261	5.92e-08	rs6708345	787426
CTA-250D10.19	chr22:42377307-42378221	8.06369	14.9378	0.02025	chr22:41587556	6.76e-12	rs9607782	789751
RP11-253E3.3	chr12:3150602-3154116	2.81499	1.09267	0.0078	chr12:2344960	2.63e-17	rs2007044	805642
AC005387.3	chr19:18642422-18643442	1762.67	1131.14	0.01605	chr19:19478022	6.92e-09	rs2905426	834580
RP3-508I15.21	chr22:39135007-39145046	4.45624	0.263818	0.03535	chr22:40000313	2.84e-11	rs5995756	855267
CTD-3064M3.7	chr8:142444644-142448054	2.67004	0.80685	0.01015	chr8:143312933	2.03e-13	rs4129585	864879
NDUFA6-AS1	chr22:42486934-42535938	26.7693	44.3236	0.0499	chr22:41587556	6.76e-12	rs9607782	899378
SATB2-AS1	chr2:200322422-200341658	3.27176	8.03135	0.0164	chr2:201244261	5.92e-08	rs6708345	902603
CTD-3064M3.7	chr8:142444644-142448054	2.67004	0.80685	0.01015	chr8:143358316	1.89e-09	rs72687362	910262
AF131215.2	chr8:10965297-10967236	5.19056	10.5816	0.00415	chr8:10033425	9.05e-08	rs73191547	931872
RP11-138A9.2	chr7:130621222-130624420	2.74121	0.719681	0.0012	chr7:131567263	2.26e-08	rs7801375	942843
