# Supplementary material for: Non-coding RNA dysregulation in the amygdala region of schizophrenia patients contributes to the pathogenesis of the disease
Source: Transl Psychiatry. 2018 Feb 2;8:44. doi: 10.1038/s41398-017-0030-5 (PMC5804029; doi:10.1038/s41398-017-0030-5)
Supplement: Supplementary file 8 — Patient ID for SCZ subtypes [file 41398_2017_30_MOESM8_ESM.xlsx]

## Sheet: Sheet1
Supplementary Table 7. Subtypes of SCZ
SCZ subtypes	Num patients	IDs
Disorganized	7	10488, 10484, 10655, 10462, 10467, 10473, 10449
Paranoid	5	10654, 10487, 10472, 10659, 10477
Undifferentiated	9	10486, 10460, 10475, 10450, 10466, 10457, 10658, 10479, 10683
