# Supplementary material for: Non-coding RNA dysregulation in the amygdala region of schizophrenia patients contributes to the pathogenesis of the disease
Source: Transl Psychiatry. 2018 Feb 2;8:44. doi: 10.1038/s41398-017-0030-5 (PMC5804029; doi:10.1038/s41398-017-0030-5)
Supplement: Supplementary file 9 — Results comparisons between cuffdiff and DEseq2 [file 41398_2017_30_MOESM9_ESM.xlsx]

## Sheet: Sheet1
ID	subtypes	cuffdiff_foldChange (case vs control)	cuffdiff_pV	deseq2_foldchange(case vs control)	DEseq2_pV	DEseq2_qV
RP11-724N1.1	general	1.9	0.014	1.78	0.0104606	0.084682
RP11-724N1.1	undifferential	2.6	0.01605	1.68	0.0789054	0.21355
RP11-677M14.2	general	0.74	0.04545	0.82	0.343986	0.581777
RP11-677M14.2	paranoid	0.53	0.0064	0.46	0.0076355	0.980093
AC005009.2	general	0.93	0.73895	0.58	0.0136572	0.0962384
AC005009.2	undifferential	0.45	0.00165	0.3	5.47e-06	0.0022117
MIR1307	general	0.33	0.0152	0.7	0.242045	0.437544
